# Supplementary material for: Comparative Metabolomics Analysis of Stigmas and Petals in Chinese Saffron (Crocus sativus) by Widely Targeted Metabolomics
Source: Plants (Basel). 2022 Sep 17;11(18):2427. doi: 10.3390/plants11182427 (PMC9502368; doi:10.3390/plants11182427)
Supplement: Supplementary file 1 [file plants-11-02427-s001.zip]

Archive with 1 entries (1 files):
- plants-1821086-supplementary.xlsx
