# Supplementary material for: Comparative Metabolomics Analysis of Stigmas and Petals in Chinese Saffron (Crocus sativus) by Widely Targeted Metabolomics
Source: Plants (Basel). 2022 Sep 17;11(18):2427. doi: 10.3390/plants11182427 (PMC9502368; doi:10.3390/plants11182427)
Supplement: Supplementary file 1 [file plants-11-02427-s001.zip › plants-1821086-supplementary.xlsx]

## Sheet: S1
Table S1. 830 metabolites list
Class	id	Compound name	CAS	KEGG_ID	FORMULA	EXACT_MASS	CLASS	q1	q3	ionmode	rt	QC-01	QC-02	stigmas 1	stigmas 2	stigmas 3	petals 1	petals 2	petals 3
1.Alkaloids	68606@[M-H]-@RANK1	alpha-Solanine	20562-02-1	C10820	C45H73NO15	867.498	Alkaloids	866.5	704.4	-	7.49	21902.3	41060	46604.3	43227.5	93024.7	234.654		241.018
	3043@[M-H]-@RANK1	Yohimbine	146-48-5	C09256	C21H26N2O3	354.194	Alkaloids	353.2	335.2	-	12.13	641.575	2648.76	758.753	1063.68	2223.97	955.319	1408.67	2220.66
	273@[M+H]+@RANK1	Trigonelline	535-83-1	C01004	C7H7NO2	137.048	Alkaloids	138.1	65	+	0.82	4.6042e+06	4.5189e+06	7.56298e+06	5.0703e+06	6.64733e+06	5.80573e+06	4.38794e+06	3.02127e+06
	286@[M+H]+@RANK1	Indole	120-72-9	C00463	C8H7N	117.058	Alkaloids	118.1	91.1	+	3.82	5.64881e+06	4.14354e+06	4.04154e+06	3.48199e+06	3.4399e+06	5.52598e+06	6.72936e+06	5.0479e+06
	93101@[M+H]+@RANK1	O-Acetylethanolamine	1854-30-4		C4H9NO2	103.063	Alkaloids	104.1	44	+	0.67	1.54388e+07	1.25484e+07	1.49681e+07	1.09584e+07	1.23878e+07	1.35187e+07	1.43002e+07	1.25546e+07
	35687@[M+H]+@RANK1	D-Serine	312-84-5	C00740	C3H7NO3	105.043	Alkaloids	106	60	+	0.66	212470	228420	235367	232232	194573	241875	209182	190277
	68544@[M+H]+@RANK1	Vasicinone	486-64-6	C10744	C11H10N2O2	202.074	Alkaloids	203.1	185.1	+	8.73	4639.25	5853.08	4490.09	602.563	5338	2779.72	1514.5	547.785
	3322@[M+H]+@RANK1	8-Amino-7-oxononanoic acid	4707-58-8	C01092	C9H17NO3	187.121	Alkaloids	188.1	109.1	+	1.51	4563.23	634.44	2261.76	2712.05	4070.88	320.45	2380.26	1422.52
	3350@[M+H]+@RANK1	Harmaline	304-21-2	C06536	C13H14N2O	214.111	Alkaloids	215.1	172.1	+	10	1938.68	1859.82	6339.29	6031.52	7596.03	1057.41	2063.15	933.767
	67521@[M+H]+@RANK1	11-Hydroxycanthin-6-one	75969-83-4	C09212	C14H8N2O2	236.059	Alkaloids	237.1	209.1	+	8.8	74761.2	82545.4	158675	85789.2	124584	1072.2	3652.56	536.27
	44100@[M+H]+@RANK1	(-)-Huperzine A	102518-79-6		C15H18N2O	242.142	Alkaloids	243.1	226.1	+	10.76	2401.4	98165.7	53573.9	629.204	2345.17	80735.3		17383.4
	91472@[M+H]+@RANK1	Nordihydrocapsaicin	28789-35-7	C20216	C17H27NO3	293.199	Alkaloids	294.2	137.1	+	11.87	38611.7	10271.6	3566.69	33863.3	9928.43	21832	12031.2	10368
	3422@[M+H]+@RANK1	Cinchonine	118-10-5	C06528	C19H22N2O	294.173	Alkaloids	295.2	79.1	+	11.99	334023	204574	24473.8	66416.1	11234.7	285009	409420	426102
	44020@[M+H]+@RANK1	(-)-Cinchonidine	485-71-2	C11379	C19H22N2O	294.173	Alkaloids	295.2	81.1	+	11.99	729129	378741	68394.1	113561	28435.4	1.00377e+06	1.59001e+06	1.04645e+06
	3433@[M+H]+@RANK1	Scopolamine	51-34-3	C01851	C17H21NO4	303.147	Alkaloids	304.2	138.1	+	6.86	13592.2	15380.7	3646.59	1634.73		19157.4	44283.2	2271.66
	68314@[M+H]+@RANK1	Triangularine	87340-27-0	C10410	C18H25NO5	335.173	Alkaloids	336.2	55.1	+	11.72	355589	214374	289221	17115.7	215070	306846	312640	260125
	3473@[M+H]+@RANK1	Platyphylline	480-78-4	C10363	C18H27NO5	337.189	Alkaloids	338.2	320.2	+	9.28	2568.89	892.983	1224.27	2944.37	260.491	1407.19	5117.73	1307.53
	68293@[M+H]+@RANK1	Sarracine	2492-09-3	C10383	C18H27NO5	337.189	Alkaloids	338.2	55.1	+	13.14	1.24885e+07	9.05115e+06	7.35447e+06	1.70646e+06	1.1157e+07	1.11699e+07	639207	8.58225e+06
	86189@[M+H]+@RANK1	3alpha,6beta-Ditigloyloxytropan-7beta-ol	7159-86-6		C18H27NO5	337.189	Alkaloids	338.2	55.1	+	13.21	1.24885e+07	9.05115e+06	7.35447e+06	1.70646e+06	1.1157e+07	1.11699e+07	1.31477e+07	8.58225e+06
	1497@[M+H]+@RANK1	Nicotinamide	98-92-0	C00153	C6H6N2O	122.048	Alkaloids	123.1	80.1	+	1.01	180232	109225	216103	108122	242358	81270.8	155974	88858.9
	68137@[M+H]+@RANK1	Astrocasine	2114-92-3	C10130	C20H26N2O	310.205	Alkaloids	311.2	103.1	+	13.94	1094.75	2279.75	2516.4	1160.28	940.452	1171.2	1637.71	1836.2
	66897@[M+H]+@RANK1	Gramine	87-52-5	C08304	C11H14N2	174.116	Alkaloids	175.1	130.1	+	8.73	12553	13524.9	11087	35415.7	9258.81	15584	6629.87	12277.7
	64327@[M+H]+@RANK1	Ajmalicine	483-04-5	C09024	C21H24N2O3	352.179	Alkaloids	353.2	144.1	+	7.62	3337.58	1001.68	5582.32	3339.52	3300.14	461.304
	3711@[M+H]+@RANK1	Acetamide	60-35-5	C06244	C2H5NO	59.0371	Alkaloids	60	43	+	13.95	2.65283e+06	2.07907e+06	1.42194e+06	1.93171e+06	1.54815e+06	2.17086e+06	1.58277e+06	1.30282e+06
	67522@[M+H]+@RANK1	Hypaphorine	487-58-1	C09213	C14H18N2O2	246.137	Alkaloids	247.1	130.1	+	8.37	90525.5	152059	286904	240239	168614	698.453	707.849	959.362
	67470@[M+H]+@RANK1	Ellipticine	519-23-3	C09154	C17H14N2	246.116	Alkaloids	247.1	231.1	+	8.06	72046.5	48342.5	82099.4	82673.2	142189	533.88	2390.54	1603.44
	41557@[M+H]+@RANK1	(2S,3R,4E)-2-Amino-4-heptadecene-1,3-diol	6918-48-5		C17H35NO2	285.267	Alkaloids	286.3	268.3	+	11.14	13418.5	23610.5	38878.4	14774.6	27080.6	18888.9	11796.4	31520.4
	67613@[M+H]+@RANK1	(-)-Anonaine	1862-41-5	C09339	C17H15NO2	265.11	Alkaloids	266.1	192.1	+	7.42	34309.5	37635.1	57339.7	54210.5	51510.5	722.83	1856.75
	1455@[M+H]+@RANK1	Caffeine	58-08-2	C07481	C8H10N4O2	194.08	Alkaloids	195.1	138.1	+	4.5	2551.25	1005.9	8592.51	8326.33	1857.64	89285.2	8061.11	534.072
	43505@[M+H]+@RANK1	Galantamine	357-70-0	C08526	C17H21NO3	287.152	Alkaloids	288.2	213.1	+	6.53	209406	86363.2	24912.1	16404.2	21099.5	423057	425538	346912
	1456@[M+H]+@RANK1	Theobromine	83-67-0	C07480	C7H8N4O2	180.065	Alkaloids	181.1	81	+	3.27	19752.2	5966.68	7254.57	14170.5	3342.46	5119.07	5206.41	5852.52
	1458@[M+H]+@RANK1	Theophylline	58-55-9	C07130	C7H8N4O2	180.065	Alkaloids	181.1	124	+	3.92	3342.13	1887.46	12446.8	2166.66	3054.16	3571.4	4893.4	2836.37
	43765@[M+H]+@RANK1	Dictamnine	484-29-7	C10660	C12H9NO2	199.063	Alkaloids	200.1	129.1	+	9.9	5923.11	4160.8	10742.7	11349.2	19210.1	1534.16	1654.74	969.83
	43815@[M+H]+@RANK1	Cevadine	62-59-9		C32H49NO9	591.341	Alkaloids	592.3	574.3	+	13.28	166240	56996.3	153957	81971.9	48824.5	34444.7	42655.6	140261
	43847@[M+H]+@RANK1	Yohimbic acid monohydrate	522-87-2		C20H24N2O3	340.179	Alkaloids	341.2	144.1	+	13.75	14340.8	2942.44	16934.3	11142.5	5019.65	13296.6	16983.8	14349.2
	63097@[M+H]+@RANK1	D-Aspartic acid	1783-96-6	C00402	C4H7NO4	133.038	Alkaloids	134	74	+	0.76	507574	439214	518213	514966	622886	351927	448059	404318
	34541@[M+H]+@RANK1	indolin-2-one	59-48-3	C12312	C8H7NO	133.053	Alkaloids	134.1	77	+	5.67	1.05501e+06	1.00739e+06	1.46127e+06	1.43761e+06	1.64084e+06	3669.16	7962.96	6878.17
	43918@[M+H]+@RANK1	Protoveratrine A	143-57-7	C10815	C41H63NO14	793.425	Alkaloids	794.4	776.4	+	11.73	1310.32	16900.5	4336.29	671.494	11304	6688.5	7927.25	2520.7
	68291@[M+H]+@RANK1	Rosmarinine	520-65-0	C10380	C18H27NO6	353.184	Alkaloids	354.2	336.2	+	9.38	2451.44	2464.18	1153.28	2537.6	869.78	1161.89	4428.41	3355.04
	6988@[M+H]+@RANK1	Protopine	130-86-9	C05189	C20H19NO5	353.126	Alkaloids	354.1	188.1	+	11.45	12371.1	685.98	6417	5940	3455.69	3417.85	5462.02	3128.96
	64362@[M+H]+@RANK1	Scoulerine	6451-73-6	C02106	C19H21NO4	327.147	Alkaloids	328.2	268.1	+	5.77	4486.38	6251.83	7540.27	5901.42	3807.04	969.936	1359.47
	95841@[M+H]+@RANK1	Agrocybenine	178764-92-6		C12H18N2O	206.142	Alkaloids	207.1	55.1	+	5.03	332481	226801	330353	225687	377098	244416	326506	205699
	44747@[M+H]+@RANK1	Dihydrocapsaicin	19408-84-5	C16952	C18H29NO3	307.215	Alkaloids	308.2	137.1	+	11.94	18208.2	23254.6	29481.6	17527.3	8250.22	25481.1	48742.1	35703.9
	67049@[M+H]+@RANK1	Narciclasine	29477-83-6	C08533	C14H13NO7	307.069	Alkaloids	308.1	216	+	4.12	1151.25	1684.81	3232.61	3144.2	3653.29		1075.06	1238
	67655@[M+H]+@RANK1	Cassythicine	5890-28-8	C09389	C19H19NO4	325.131	Alkaloids	326.1	252.1	+	9.9	2088.63	210.738	1430.96	402.403	2060.81	199.914	774.983	1638.27
	44431@[M+H]+@RANK1	Desoxypeganine	495-59-0	C10656	C11H12N2	172.1	Alkaloids	173.1	144.1	+	8.38	4540.68	17302.1	22586.7	19947.1	19433.7	5320.26	6242.89	9232.82
	67534@[M+H]+@RANK1	Mitraphylline	509-80-8	C09227	C21H24N2O4	368.174	Alkaloids	369.2	55.1	+	13.02	30829.2	15990	23019.9	16954.1	17290.1	21637.4	33806.9	19443.4
	68136@[M+H]+@RANK1	Arecaidine	499-04-7	C10128	C7H11NO2	141.079	Alkaloids	142.1	96.1	+	1.54	104059	75213	107457	86567.7	134548	15379.9	42433.5	9780.66
	94882@[M+H]+@RANK1	Grossamide	80510-06-1		C36H36N2O8	624.247	Alkaloids	625.3	121.1	+	13.08	5865.64	3940.17	2417.84	5358.78	2510.47	5598.67	4087.31	5200.7
	64449@[M+H]+@RANK1	Sparteine	90-39-1	C10783	C15H26N2	234.21	Alkaloids	235.2	219.2	+	8.06	28350.6	22337.8	37187.2	34479.2	47752.3	1331.78		1326.64
	68535@[M+H]+@RANK1	Vasicine	6159-55-3	C10733	C11H12N2O	188.095	Alkaloids	189.1	171.1	+	3.76	199787	165135	108438	100960	61948.3	221725	312358	145815
	67518@[M+H]+@RANK1	Harman	486-84-0	C09209	C12H10N2	182.084	Alkaloids	183.1	140	+	8.6	20482.1	5058.3	21088.6	5170.14	11061.9	2739.11	427.089
	68626@[M+H]+@RANK1	Bellendine	32152-73-1	C10846	C12H15NO2	205.11	Alkaloids	206.1	148.1	+	5.67	3926.76	2964.83	13905.7		964.111	2914.11		472.642
	73472@[M+H]+@RANK1	Nantenine	2565-01-7	C19985	C20H21NO4	339.147	Alkaloids	340.2	281.1	+	12.12	42381.7		14613.2	26866.7	16670.1	26917.2	31329.2	44900.9
	87846@[M+H]+@RANK1	8-Azabicyclo-3.2.1-octan-3-ol	501-33-7		C7H13NO	127.1	Alkaloids	128.1	110.1	+	14.09	18953.4	8626.5	12322.7	9728.95	23214.4	16632.1	14059.6	9965.42
	65607@[M+H]+@RANK1	DL-Tyrosine	556-03-6	C01536	C9H11NO3	181.074	Alkaloids	182.1	136.1	+	1.9	795334	634471	272013	377471	258429	730952	1.16739e+06	852738
	66848@[M+H]+@RANK1	Acetylcholine chloride	60-31-1	C08201	C7H16ClNO2	181.087	Alkaloids	182.1	122.1	+	3.31	7245.23	2539.76	10629.6	6029.36	1654.8	4361.23	5105.15	4440.51
	68233@[M+H]+@RANK1	Fulvine	6029-87-4	C10304	C16H23NO5	309.158	Alkaloids	310.2	292.2	+	7.99	2829.38	2159.72	5854.16	3351.46	3004.35	1287.44	1586.2	1026.32
	68625@[M+H]+@RANK1	Belladonnine	510-25-8	C10845	C34H42N2O4	542.314	Alkaloids	543.3	124.1	+	12.11	9240		2259.66	1489.74	2288.5	9772.61	4247.05	9924.03
	64754@[M+H]+@RANK1	Capecitabine	154361-50-9	C12650	C15H22FN3O6	359.149	Alkaloids	360.2	244.1	+	7.87	537.474	2058.24	1489.97	1047.68	3634.66		250.272	244.742
	67368@[M+H]+@RANK1	Antirhine	16049-28-8	C09033	C19H24N2O	296.189	Alkaloids	297.2	279.2	+	11.61	5253.51	7216.5	10299.3	2072.5	8461.35	1291.31	11995.5	8278.36
	63619@[M+NA]+@RANK1	Dhurrin	499-20-7	C05143	C14H17NO7	311.101	Alkaloids	334.1	123	+	13.33	96960.7	15295.8	64513.6	78350.4	32537.2	70951.5	158281	43193
	64380@[M+H]+@RANK1	N-Methylcoclaurine	5096-70-8	C05243	C18H21NO3	299.152	Alkaloids	300.2	107	+	12.07	10920.1	15958.6	23350.3	13316.3	10058.7	14708.2	15986.7	30426.6
	88726@[M+H]+@RANK1	N-p-Coumaroyloctopamine	66648-45-1		C17H17NO4	299.116	Alkaloids	300.1	136.1	+	12.07	32965.1	17646.8	17831.9	32700.8	19874.2	16456.2	18920.9	70567.7
	89360@[M+H]+@RANK1	3-(Carboxymethylamino)propanoic acid	505-72-6		C5H9NO4	147.053	Alkaloids	148.1	130.1	+	0.67	9742.89	3713.28	10006.3	6958.88	21768.9	3193.8	4169.25	1554.23
	64376@[M+H]+@RANK1	Allocryptopine	24240-04-8;485-91-6	C02134	C21H23NO5	369.158	Alkaloids	370.2	324.2	+	13.59	8074.84	4531.81	5402.81	3256.77	5890.3	3194.7	6963.65	2844.83
	66971@[M+H]+@RANK1	Crotonoside	1818-71-9	C08432	C10H13N5O5	283.092	Alkaloids	284.1	152.1	+	2.4	8.26637e+06	5.69462e+06	4.52275e+06	3.07697e+06	1.48942e+06	8.2735e+06	1.44416e+07	7.58637e+06
	67114@[M+H]+@RANK1	Denudatine	26166-37-0	C08680	C22H33NO2	343.251	Alkaloids	344.3	326.2	+	1.59	681188	492110	1.1373e+06	674173	1.13564e+06	157611	251164	150252
	1911@[M+H]+@RANK1	Colchicine	64-86-8	C07592	C22H25NO6	399.168	Alkaloids	400.2	267.1	+	5.09	29573.9	5476.51	11321.5	6819.02	13985.5		2300.09	560.772
	67125@[M+H]+@RANK1	Indaconitine	4491-19-4	C08691	C34H47NO10	629.32	Alkaloids	630.3	105	+	12	18897.3	5237.92			1494.41	8943.55	16219.2	5262
	67127@[M+H]+@RANK1	Karacoline	39089-30-0	C08693	C22H35NO4	377.257	Alkaloids	378.3	342.2	+	5.21	5756.93	14428.9	2340.75	1161.58	9575.25	17085.1	42874.7	19802.4
	1936@[M+H]+@RANK1	Pilocarpine	92-13-7	C07474	C11H16N2O2	208.121	Alkaloids	209.1	95.1	+	5.04	344498	266973	468332	400747	652177	4655.54	14796.3	10653.1
	67359@[M+H]+@RANK1	(+)-Affinisine	2912-11-0	C09022	C20H24N2O	308.189	Alkaloids	309.2	291.2	+	8.58	5098.64	5857.91	5523.79	7602.1	9664.6
	68212@[M+H]+@RANK1	Anacrotine	5096-49-1	C10277	C18H25NO6	351.168	Alkaloids	352.2	334.2	+	9.55	1768.02	733.572	1019.6		1468.82	492.92	2405.69	2649.74
	86199@[M+H]+@RANK1	Oxoglaucine	5574-24-3		C20H17NO5	351.111	Alkaloids	352.1	188.1	+	13.83	16088.2	15579.3	40528.9	19312.2	10717.4	12163.9	16842.2	24905.2
	68218@[M+H]+@RANK1	Crotanecine	5096-50-4	C10284	C8H13NO3	171.09	Alkaloids	172.1	154.1	+	4.2	1947.14	794.419	1842.06	765.702	3428.44	3199.96	1099.92	1089.82
	68288@[M+H]+@RANK1	Riddelline	23246-96-0	C10375	C18H23NO6	349.153	Alkaloids	350.2	332.1	+	13.66	10717.1	10031.6	5029.91	4855.49	2776.38	20975	28745.4	22968.3
	68627@[M+H]+@RANK1	Tropacocaine	537-26-8	C10848	C15H19NO2	245.142	Alkaloids	246.1	105	+	8.73	10676	6219.86	16362.8	7364.46	6304.91		4091.85
	86940@[M+H]+@RANK1	Cepharadione B	55610-02-1		C19H15NO4	321.1	Alkaloids	322.1	236.1	+	11.36	1333.33	7184.77		4622.84		1361.35
	69159@[M+H]+@RANK1	Tetrodotoxin	4368-28-9	C11692	C11H17N3O8	319.102	Alkaloids	320.1	302.1	+	12.98	13792.9	19513.6	6235.82	20711.7	6312.45	14798.7	13777.6	7826.67
	64436@[M+H]+@RANK1	Methylisopelletierine	18747-42-7	C06184	C9H17NO	155.131	Alkaloids	156.1	98.1	+	4.11	2993.46	2933.97	3113.42	2064.04	858.179	1032.3	1038.05	2133.47
	281@[M+H]+@RANK1	Hypotaurine	300-84-5	C00519	C2H7NO2S	109.02	Alkaloids	110	65	+	2.24	5762.01	4069.81	4910.47	3830.4	2904.08	2758.6	2231.32	2671.47
	68540@[M+H]+@RANK1	Skimmianin	83-95-4	C10740	C14H13NO4	259.084	Alkaloids	260.1	228.1	+	13.68	1972.12	3548.4	1299.16	1127.09	1555.15	1202.81	1270.2	723.64
	94496@[M+H]+@RANK1	Macamide B	74058-71-2		C23H39NO	345.303	Alkaloids	346.3	91.1	+	8.85	16192.2	27650	12578.7	13848.2	3367.29	16880.9	22467.3	32198.5
	5453@[M+H]+@RANK1	3-Methylindole	83-34-1	C08313	C9H9N	131.073	Alkaloids	132.1	130.1	+	3.81	324953	259884	201337	116054	101818	319648	487058	255594
	44430@[M+H]+@RANK1	Lupanine	550-90-3	C10772	C15H24N2O	248.189	Alkaloids	249.2	136.1	+	2.96	2571.46	5664.68	302.94	1877.38	1218.99	2768.05	4263.6	2009.63
	24111@[M+H]+@RANK1	Synephrine	94-07-5	C04548	C9H13NO2	167.095	Alkaloids	168.1	150.1	+	2.63	6377.73	8619.43	4208.67	11043.5	16590.3	3078.72	5017.23	9184.42
	7055@[M+H]+@RANK1	Hordenine	539-15-1	C06199	C10H15NO	165.115	Alkaloids	166.1	121.1	+	3.04	44756.1	15508	11651.1	11607.4	8443.75	3435.77	70644.7	12801
	64445@[M+H]+@RANK1;64446@[M+H]+@RANK1	Tropine acetate;3-Acetoxytropane	3423-27-6;3423-26-5	C12452;C12453	C10H17NO2	183.126	Alkaloids	184.1	124.1	+	3.24	120296	111063	48213.4	50006.5	56480	174991	151802	141891
	68206@[M+H]+@RANK1;68308@[M+H]+@RANK1	Amabiline;Supinine	17958-43-9;551-58-6	C10263;C10403	C15H25NO4	283.178	Alkaloids	284.2	122.1	+	12.99	85646.7	120233	100354	102726	80733	93206.3	106582	68889.9
	86457@[M+H]+@RANK1;STD_1912-33-0@+@RANK1	Methyl (indol-3-yl)acetate;Methyl 3-indolylacetate	1912-33-0	C20635	C11H11NO2	189.079	Alkaloids;phytohormone	190.05	130.05	+	9.48	13080.3	8338.05	14834.4	12253.7	27909.9	2107.15	2331.18	3195.52
	1873@[M+H]+@RANK1	4-Methyl-5-thiazoleethanol	137-00-8	C04294	C6H9NOS	143.04	Alkaloids	144	113	+	2.66	82209.1	53445.1	28760.2	16220.6	18679.2	98704	136829	97812.7
2.Amino acid and derivatives	3787@[M+H]+@RANK1	Pyrrole-2-carboxylic acid	634-97-9	C05942	C5H5NO2	111.032	Amino acid and derivatives	112	68	+	2.29	5518.16	4821.13	4037.15	2508.74	5780.14	3493.78	6730.54	5541.68
	35949@[M+H]+@RANK1	DL-Norvaline	6600-40-4	C01826	C5H11NO2	117.079	Amino acid and derivatives	118.1	72.1	+	1.05	1.07451e+06	653141	973114	687734	553792	876578	1.04281e+06	787107
	6902@[M+H]+@RANK1	5-Aminovaleric acid	660-88-8	C00431	C5H11NO2	117.079	Amino acid and derivatives	118.1	55.1	+	1.11	2.34159e+06	1.37256e+06	1.95084e+06	1.72945e+06	1.19496e+06	1.51601e+06	2.03761e+06	1.6473e+06
	3251@[M+NA]+@RANK1	5-oxoproline	98-79-3	C01879	C5H7NO3	129.043	Amino acid and derivatives	152	69	+	0.56	183999	153710	158070	160767	239923	163770	208848	153874
	3305@[M+H]+@RANK1	CYS-GLY;Cysteinylglycine	19246-18-5	C01419	C5H10N2O3S	178.041	Amino acid and derivatives	179	76	+	1.38	6.24577e+06	6.00305e+06	8.38945e+06	7.18061e+06	1.33269e+07	1.40806e+06	4.49138e+06	3.24022e+06
	46@[M+H]+@RANK1	L-Homocitrulline	1190-49-4	C02427	C7H15N3O3	189.111	Amino acid and derivatives	190.1	101.1	+	0.72	21357.9	67170.3	16908.3	11215.3	7382.02	159639	995.497	2488
	3373@[M+H]+@RANK1	N'-Formylkynurenine	1022-31-7	C02700	C11H12N2O4	236.08	Amino acid and derivatives	237.1	163.1	+	9.51	3879.9	3785.01	6436.32	4913.26	6410.86	2773.09	3013.07	4743.75
	65911@[M+H]+@RANK1	Acetyl tryptophan	2280-01-5	C03137	C13H14N2O3	246.1	Amino acid and derivatives	247.1	130.1	+	7.97	97974.7	79916.6	147373	147032	164771	763.014	1307.03	1722.11
	63455@[M+H]+@RANK1	Allysine(6-Oxo DL-Norleucine)	6665-12-9	C04076	C6H11NO3	145.074	Amino acid and derivatives	146.1	100.1	+	0.77	104001	98981.2	113561	78606.2	109014	81690.4	50352.3	70635.3
	4237@[M+H]+@RANK1	Phenylacetylglycine	500-98-1	C05598	C10H11NO3	193.074	Amino acid and derivatives	194.1	91.1	+	4.92	11108.1	7881.15	20776.1	11705.9	16375.5	5198.31	5655.51	7827.25
	45@[M+H]+@RANK1	Glutathione oxidized	27025-41-8	C00127	C20H32N6O12S2	612.152	Amino acid and derivatives	613.2	355.1	+	2.52	24093.9	20730.2	10272	13755	34758.4	26074.9	12876.8	5689.19
	50@[M+H]+@RANK1	L-Pipecolic acid	535-75-1;3105-95-1	C00408	C6H11NO2	129.079	Amino acid and derivatives	130.1	84.1	+	0.69	3.8182e+07	3.35556e+07	3.05005e+07	2.47392e+07	2.01793e+07	4.74413e+07	4.41892e+07	3.59338e+07
	63103@[M+H]+@RANK1	N6-Acetyl-L-lysine	692-04-6	C02727	C8H16N2O3	188.116	Amino acid and derivatives	189.1	84.1	+	0.81	1.58546e+06	262051	167350	1.11964e+06	138107	3.30213e+06	3.37922e+06	2.52793e+06
	72@[M+H]+@RANK1	L-Kynurenine	343-65-7;2922-83-0	C00328;C01718	C10H12N2O3	208.085	Amino acid and derivatives	209.1	94.1	+	1.98	3042.5	2490.02	3477.1	3677.62	2567.22	2996.25	4109.19	1764.02
	3289@[M+H]+@RANK1	S-Adenosylmethionine	29908-03-0	C00019	C15H22N6O5S	398.137	Amino acid and derivatives	399.1	250.1	+	0.66	338890	289508	395318	335611	281254	213457	164716	158916
	6334@[M+H]+@RANK1	L-Norleucine	327-57-1	C01933	C6H13NO2	131.095	Amino acid and derivatives	132.1	86.1	+	1.81	428134	217647	190577	70021	59169.2	520903	1.24307e+06	298004
	71198@[M+H]+@RANK1	Isoleucine	443-79-8	C16434;C06418	C6H13NO2	131.095	Amino acid and derivatives	132.1	86.1	+	1.8	428134	278410	190577	70021	59169.2	920070	1.24307e+06	578744
	288@[M+H]+@RANK1;3713@[M+H]+@RANK1	L-Homoserine	1927-25-9;672-15-1;6027-21-0	C00263	C4H9NO3	119.058	Amino acid and derivatives	120.1	56	+	0.67	400385	312951	384469	302359	278809	427679	483420	339727
	324@[M+H]+@RANK1;3271@[M+H]+@RANK1	L-Homoglutamic acid	542-32-5;1118-90-7	C00956	C6H11NO4	161.069	Amino acid and derivatives	162.1	98.1	+	0.73	50766.7	33350.6	22432.3	46179.2	33531.6	46010.2	39178.5	35194.8
	23@[M+H]+@RANK1;24@[M+H]+@RANK1	L-Isoleucine;L-Leucine	73-32-5;61-90-5	C00407;C00123	C6H13NO2	131.095	Amino acid and derivatives	132.1	86.1	+	1.78	428134	278410	190577	326536	215301	920070	1.24307e+06	578744
	11@[M+H]+@RANK1;63614@[M+H]+@RANK1;STD_56-41-7@+@RANK1	L-Alanine;DL-Alanine	56-41-7;302-72-7	C00041;C01401	C3H7NO2	89.0477	Amino acid and derivatives;Alkaloids;amino acids	90.1	44	+	0.64	512497	381627	726281	696310	431623	240311	263074	227363
	35@[M+H]+@RANK1;STD_72-18-4@+@RANK1	L-Valine	72-18-4	C00183	C5H11NO2	117.079	Amino acid and derivatives;amino acids	118.1	72.1	+	0.93	1.33247e+06	993670	1.00731e+06	837915	617484	1.28472e+06	1.31463e+06	1.13759e+06
	32@[M+H]+@RANK1;STD_72-19-5@+@RANK1	L-Threonine	72-19-5	C00188	C4H9NO3	119.058	Amino acid and derivatives;amino acids	120.1	56.1	+	0.64	400385	312951	384469	302359	278809	427679	483420	339727
	29@[M+H]+@RANK1;STD_147-85-3@+@RANK1	Proline;L-Proline	147-85-3	C00148	C5H9NO2	115.063	Amino acid and derivatives;amino acids	116.1	70.1	+	0.73	7.81893e+07	6.1944e+07	3.78162e+07	3.51227e+07	3.06341e+07	8.62026e+07	9.85091e+07	9.22661e+07
	30@[M+H]+@RANK1;STD_56-45-1@+@RANK1	L-Serine	56-45-1	C00065	C3H7NO3	105.043	Amino acid and derivatives;amino acids	106	60	+	0.62	212470	228420	235367	232232	194573	241875	209182	190277
	13@[M+H]+@RANK1;STD_74-79-3@+@RANK1	L-Arginine	74-79-3	C00062	C6H14N4O2	174.112	Amino acid and derivatives;amino acids	175.1	70.05	+	0.6	2.39225e+07	1.95404e+07	7.09515e+06	5.8577e+06	7.62291e+06	3.02295e+07	4.42908e+07	4.13164e+07
	14@[M+H]+@RANK1;STD_70-47-3@+@RANK1	L-Asparagine	70-47-3	C00152	C4H8N2O3	132.053	Amino acid and derivatives;amino acids	133.1	74	+	0.64	521863	502104	607641	598140	344374	461264	580387	507169
	27@[M+H]+@RANK1;STD_70-26-8@+@RANK1	L-Ornithine	70-26-8	C01602;C00077	C5H12N2O2	132.09	Amino acid and derivatives;amino acids	133.1	70.1	+	0.55	538308	469474	225918	294186	184068	690553	867138	624495
	15@[M+H]+@RANK1;STD_56-84-8@+@RANK1	L-Aspartic acid	56-84-8	C00049	C4H7NO4	133.038	Amino acid and derivatives;amino acids	134	74	+	0.63	507574	439214	518213	514966	622886	285283	448059	404318
	16@[M+H]+@RANK1;STD_372-75-8@+@RANK1	L-Citruline;L-Citrulline	372-75-8	C00327	C6H13N3O3	175.096	Amino acid and derivatives;amino acids	176.1	70.1	+	0.66	1.25248e+07	1.1914e+07	4.42349e+06	3.35242e+06	3.11298e+06	2.28157e+07	2.13946e+07	1.45149e+07
	19@[M+H]+@RANK1;STD_56-86-0@+@RANK1	L-Glutamic acid	56-86-0	C00025	C5H9NO4	147.053	Amino acid and derivatives;amino acids	148.1	84	+	0.66	1.41475e+07	1.37324e+07	2.13323e+07	1.90547e+07	3.22621e+07	6.19121e+06	4.60332e+06	4.8447e+06
	21@[M+H]+@RANK1;STD_71-00-1@+@RANK1	L-Histidine	71-00-1	C00135	C6H9N3O2	155.069	Amino acid and derivatives;amino acids	156.1	110.1	+	0.59	1.6524e+06	1.68123e+06	1.12233e+06	1.01387e+06	329817	2.56696e+06	2.85398e+06	2.0945e+06
	257@[M+H]+@RANK1;STD_51-35-4@+@RANK1	trans-4-Hydroxy-L-proline;4-Hydroxyproline	51-35-4	C01157	C5H9NO3	131.058	Amino acid and derivatives;amino acids	132.1	86.05	+	0.65	205051	205383	156160	161179	136260	250941	282279	245782
	26@[M+H]+@RANK1;STD_63-68-3@+@RANK1	L-Methionine	63-68-3	C00073	C5H11NO2S	149.051	Amino acid and derivatives;amino acids	150.05	56.1	+	0.94	199625	239561	53613.7	74565.8	77792	251659	424216	401098
	25@[M+H]+@RANK1;STD_56-85-9@+@RANK1;STD_56-87-1@+@RANK1	L-Lysine;L-Glutamine	56-87-1;56-85-9	C00047;C00064	C6H14N2O2;C5H10N2O3	146.106	Amino acid and derivatives;amino acids	147.1	84.0667	+	0.64	4.35157e+07	4.09026e+07	3.17309e+07	2.67356e+07	1.80665e+07	5.34669e+07	4.92591e+07	4.5698e+07
	33@[M+H]+@RANK1;65364@[M+H]+@RANK1;65534@[M+H]+@RANK1;STD_73-22-3@+@RANK1	L-Tryptophan;D-Tryptophan;Tryptophan	73-22-3;153-94-6;54-12-6	C00078;C00525;C00806	C11H12N2O2	204.09	Amino acid and derivatives;Indoles and derivatives;Alkaloids;amino acids	205.1	188.1	+	3.77	64420.3	45292.1	39233	24429.3	28667.6	61869.6	89369	56318
	28@[M+H]+@RANK1;63528@[M+H]+@RANK1;65707@[M+H]+@RANK1;STD_63-91-2@+@RANK1	L-Phenylalanine;D-(+)-Phenylalanine;DL-Phenylalanine	63-91-2;673-06-3;150-30-1	C00079;C02265;C02057	C9H11NO2	165.079	Amino acid and derivatives;Phenols;amino acids	166.1	120.1	+	2.82	2.07866e+07	1.21561e+07	1.59133e+07	1.34875e+07	7.27829e+06	1.81321e+07	2.66489e+07	1.69683e+07
	STD_56-12-2@+@RANK1	4-Aminobutyric acid	56-12-2	C00334	C4H9NO2	103.063	amino acids	104.1	87.1	+	0.66	141862	96718.2	140682	80583.2	37083.6	129984	150829	176222
	STD_60-18-4@+@RANK1	L-Tyrosine	60-18-4	C00082	C9H11NO3	181.074	amino acids	182.1	136.1	+	1.93	795334	634471	272013	377471	258429	730952	1.16739e+06	852738
	STD_332-80-9@+@RANK1	1-Methy-L-histidine	332-80-9	C01152	C7H11N3O2	169.085	amino acids	170.1	124	+	0.61	90091	75861.5	91230.1	87438.2	81909.4	74737.2	70234	65750.9
	STD_368-16-1@+@RANK1	3-Methy-L-histidine	368-16-1	C01152	C7H11N3O2	169.085	amino acids	170.1	96.1	+	0.61	262821	272900	372854	271123	387119	258353	305019	197554
	STD_107-95-9@+@RANK1	beta-Alanine	107-95-9	C00099	C3H7NO2	89.0477	amino acids	90.1	72.1	+	0.64	115891	119629	74196	123338	57873.6	27286.7	68070.8	57374.4
3.Anthraquinones	71850@[M+H]+@RANK1	Aurantio-obtusin	67979-25-3	C17670	C17H14O7	330.074	Anthraquinones	331.1	313.1	+	10.28	4882.94	10024.8	10665.5	8683.59	11596.4	4794.96	9454.23	16017.8
	41043@[M+H]+@RANK1	Chrysophanol;Chrysophanic acid; Chrysophanol	481-74-3	C10315	C15H10O4	254.058	Anthraquinones	255.1	152.1	+	7.46	2961.47	17401.9	26975.9	2532.67	18747.6	963.213	747.34	461.604
	41040@[M+H]+@RANK1	Cascaroside A	53823-08-8	C10307	C27H32O14	580.179	Anthraquinones	581.2	401.1	+	5.05	119527	111746	361325	261869	111151	2425.39	13908	2346.74
	71354@[M+H]+@RANK1	Glucofrangulin B	14062-59-0	C16803	C26H28O14	564.148	Anthraquinones	565.2	385.1	+	5.69	730412	595877	1.21109e+06	1.08146e+06	1.40071e+06	2335.31	2310.33	913.253
	43813@[M+H]+@RANK1	Anthraquinone	84-65-1	C16207	C14H8O2	208.052	Anthraquinones	209.1	105	+	8.08	12159.9	12009.8	11513.4	19929.3	12269.6	6748.89	6199.25	7005.86
	43882@[M+H]+@RANK1	Physcion	521-61-9	C17045	C16H12O5	284.068	Anthraquinones	285.1	168.1	+	8.24	32099.3	5737.36	7214.83	3828.08	3443.52	550.044		1225.26
	71912@[M+H]+@RANK1	Questinol	35688-09-6	C17811	C16H12O6	300.063	Anthraquinones	301.1	283.1	+	7.69	5706	2471.48	3506.32	2732.62	2346.83	2605.95	2496.3	1685.92
4.Benzene and substituted derivatives	71253@[M+H]+@RANK1	5-Phenyl-1,3-oxazinane-2,4-dione		C16596	C10H9NO3	191.058	Benzene and substituted derivatives	192.1	103.1	+	2.8	2779.48	4569.7	2458.13	3777.92	2664.58	1981.84	1416.33	2095.83
	6098@[M+H]+@RANK1	Enol-phenylpyruvate	5801-57-0	C02763	C9H8O3	164.047	Benzene and substituted derivatives	165.1	91.1	+	5.08	214667	250027	601562	480677	402823	45689	60533.5	51551.9
	44613@[M+H]+@RANK1	2-(Methylamino)benzoic acid	119-68-6	C03005	C8H9NO2	151.063	Benzene and substituted derivatives	152.1	134.1	+	1.58	121636	99820.5	107806	101285	39521.3	94823.4	128675	109755
	3260@[M+H]+@RANK1	2-Phenylacetamide	103-81-1	C02505	C8H9NO	135.068	Benzene and substituted derivatives	136.1	119	+	2.52	2.03368e+07	1.41289e+07	1.89667e+07	108082	153192	1.36397e+07	2.66347e+07	1.45938e+07
	6107@[M+H]+@RANK1	N-Acetylarylamine	103-84-4	C07565	C8H9NO	135.068	Benzene and substituted derivatives	136.1	94.1	+	1.93	242246	116752	143897	83339.6	61141.4	156329	355310	207431
	6632@[M+H]+@RANK1	2-Methylbenzoic acid	118-90-1	C07215	C8H8O2	136.052	Benzene and substituted derivatives	137.1	77	+	8.83	49328	23261.9	30731.4	55629.3	29596.8	26362.8	16472.6	40158.3
	66352@[M+H]+@RANK1	2-Hydroxybenzaldehyde	90-02-8	C06202	C7H6O2	122.037	Benzene and substituted derivatives	123	77	+	9.9	113392	108408	274599	174627	168874	24931.3	21060.3	21785
	66654@[M+H]+@RANK1	Eprosartan	133040-01-4	C07467	C23H24N2O4S	424.146	Benzene and substituted derivatives	425.2	333.1	+	12.07	40697.2	20229	6362.39	10798.4	11996.8	17970.9	51701.9	40764.5
	58595@[M+H]+@RANK1	2-Hydroxy-3-(4-hydroxyphenyl)propenoic acid	10589-28-3；52178-61-7	C05350	C9H8O4	180.042	Benzene and substituted derivatives	181	105	+	10.05	19884.6	19818	33444.7	39161.7	19684.2	4842.02	7504.85	7602.74
	65711@[M+H]+@RANK1	Styrene Oxide	96-09-3	C02083	C8H8O	120.058	Benzene and substituted derivatives	121.1	103.1	+	5.94	55452.4	49961.3	94536.4	95936.1	45847.9	29842.1	16476.1	16848.3
	70134@[M+H]+@RANK1	1,2,4-Trimethylbenzene	95-63-6	C14533	C9H12	120.094	Benzene and substituted derivatives	121.1	105.1	+	5.71	99283.3	1.53316e+06	2.14183e+06	139697	2.13003e+06	12583.3	13148.6	14293.4
	62906@[M+H]+@RANK1	Phenethylamine	64-04-0	C05332	C8H11N	121.089	Benzene and substituted derivatives	122.1	105.1	+	2.82	71041.7	49391.1	68325.8	40968	18116.3	61580.1	103892	65373.6
	65777@[M+H]+@RANK1	2-Biphenylol	90-43-7	C02499	C12H10O	170.073	Benzene and substituted derivatives	171.1	152.1	+	8.73	30311	25428.2	71466.2	53251.9	65511.2	1099.55	1051.53	1571
	34537@[M+H]+@RANK1	Formylanthranilic acid	3342-77-6	C05653	C8H7NO3	165.043	Benzene and substituted derivatives	166	120	+	5.07	10342.3	24935.9	30366.7	23186.6	36843.4	21334	32425.9	6738.01
	3934@[M+H]+@RANK1	Benzocaine	94-09-7	C07527	C9H11NO2	165.079	Benzene and substituted derivatives	166.1	120	+	3.05	2.07866e+07	1.57677e+07	216469	1.28221e+07	5.99825e+06	1.99587e+07	3.2689e+07	244826
	41092@[M+H]+@RANK1;44707@[M+H]+@RANK1	1,2-Epoxy-p-menth-8-ene;Ortho-Hydroxyphenylacetic acid	1195-92-2;614-75-5	C07271;C05852	C10H16O;C8H8O3	152.12	Oxepanes;Benzene and substituted derivatives	153.1	107.05	+	5.91	9246.06	20632	39911.5	42634.9	18566	10990.5	8858.31	7395.13
5.Carbohydrates	413@[M-H]-@RANK1	D-Maltose	69-79-4	C00208	C12H22O11	342.116	Carbohydrates	341.1	59	-	0.76	1.1794e+06	511874	729711	444484	928541	1.11371e+06	1.013e+06	868512
	64618@[M+NA]+@RANK1	L-Gulose	6027-89-0	C15923	C6H12O6	180.063	Carbohydrates	203.1	81.1	+	8.71	11877.5	9279	16444.4	15442	10587.3	2728.64	492.212	997.007
	68323@[M+H]+@RANK1	1-O-Caffeoylglucose	14364-08-0	C10433	C15H18O9	342.095	Carbohydrates	343.1	163	+	4.92	79014.6	55258.2	189896	98140.2	204736	1837.25	12109.2	5779.36
	137@[M+NA]+@RANK1	Sucrose	57-50-1	C00089	C12H22O11	342.116	Carbohydrates	365.1	203.1	+	0.89	1.29708e+06	3.85711e+06	1.63569e+06	1.69913e+06	3.82813e+06	1.02907e+06	1.75482e+06	2.27025e+06
	63099@[M+H-H2O]+@RANK1	D-Xylulose	551-84-8	C00310	C5H10O5	150.053	Carbohydrates	133.1	43	+	1.76	70222.1	7974.39	32126	23864.7	10968.8	63455.1	91479.6	55088.1
	4199@[M+NA]+@RANK1	Maltotetraose	34612-38-9	C02052	C24H42O21	666.222	Carbohydrates	689.2	527.2	+	0.64	38293.8	110740	122373	73066.7	120276	11180.1	11687.1	10579.5
	133@[M+H-H2O]+@RANK1;58151@[M+H-H2O]+@RANK1	alpha-D-Glucose;D-Tagatose	492-62-6;87-81-0	C00267;C00795	C6H12O6	180.063	Carbohydrates;Organooxygen compounds	163.1	85	+	0.76	384295	305556	288385	133741	224488	159829	178056	210030
6.Carboxylic acids and derivatives	58150@[M+H]+@RANK1	D-Proline	344-25-2	C00763	C5H9NO2	115.063	Carboxylic acids and derivatives	116.1	70.1	+	0.76	7.81893e+07	6.1944e+07	3.78162e+07	3.51227e+07	3.06341e+07	8.62026e+07	9.85091e+07	9.22661e+07
	12@[M+H]+@RANK1	D-alpha-Aminobutyric acid	2623-91-8	C02261	C4H9NO2	103.063	Carboxylic acids and derivatives	104.1	58.1	+	0.65	3.61217e+07	3.47707e+07	3.98905e+07	3.70071e+07	3.49001e+07	3.80954e+07	3.99834e+07	3.86876e+07
	3298@[M+H]+@RANK1	N-Acetyl-L-glutamate 5-semialdehyde	13074-21-0	C01250	C7H11NO4	173.069	Carboxylic acids and derivatives	174.1	86.1	+	1.51	13804.6	15724.2	13483.6	8875.87	14948.3	12865.5	17518.5	10764
	6377@[M+H]+@RANK1	Asp-Phe methyl ester;Aspartame	22839-47-0	C11045	C14H18N2O5	294.122	Carboxylic acids and derivatives	295.1	120.1	+	3.06	136890	84587.6	29034.4	15951.2	10861	133975	300752	110354
	3511@[M+H]+@RANK1	S-Lactoylglutathione	41656-56-8	C03451	C13H21N3O8S	379.105	Carboxylic acids and derivatives	380.1	262.1	+	4.09	17103.1	5583.58	2222.97	15159.7	1898.7	4188.43	6625.95	3607.05
	44784@[M+H]+@RANK1	N-Acetyl-L-histidine	2497-02-1	C02997	C8H11N3O3	197.08	Carboxylic acids and derivatives	198.1	110.1	+	0.77	2083.93	9748.5	6066.96	2946.91	4796.37	9157.68	5397.81	5801.85
	71165@[M+H]+@RANK1	2-Hydroxy-6-oxo-6-(2-carboxyphenyl)-hexa-2,4-dienoate		C16264	C13H10O6	262.048	Carboxylic acids and derivatives	263.1	171	+	8.73	3900.78	4693.43	6416.72	7171	7987.9	1544.81	524.475
	63632@[M+H]+@RANK1	Pyrrolidonecarboxylic acid	4042-36-8	C02237	C5H7NO3	129.043	Carboxylic acids and derivatives	130	84	+	0.67	3.8182e+07	3.35556e+07	3.05005e+07	2.47392e+07	2.01793e+07	4.74413e+07	4.41892e+07	3.59338e+07
	43230@[M+H]+@RANK1	Lincomycin	154-21-2	C06812	C18H34N2O6S	406.214	Carboxylic acids and derivatives	407.2	126.1	+	12.44	23965.8	37795.6	28864.1	42678	27420.5	52880.4	38261.1	22476.2
	65746@[M+H]+@RANK1	Hydroxypropanedioic acid	80-69-3	C02287	C3H4O5	120.006	Carboxylic acids and derivatives	121	103	+	2.77	322982	219530	289392	224408	127861	240897	419479	276763
	45872@[M+H]+@RANK1	2-Aminomuconate semialdehyde	245128-91-0	C03824	C6H7NO3	141.043	Carboxylic acids and derivatives	142	96	+	1.19	73001.3	57568.7	110495	97971.8	122033	25673.1	19306.2	21577.9
	6984@[M+H]+@RANK1	Beta-Tyrosine	6049-54-3	C04368	C9H11NO3	181.074	Carboxylic acids and derivatives	182.1	123	+	2.42	46970.2	20141.8	9373.04	14239.7	11300.7	23565.8	49816.5	47967.2
	7089@[M+H]+@RANK1	Proline betaine	471-87-4	C10172	C7H13NO2	143.095	Carboxylic acids and derivatives	144.1	41	+	0.74	19899.8	15203.2	13646.9	15654.3	18431.5	22465.3	25906.6	17421.5
	6891@[M+H]+@RANK1	NG,NG-Dimethylarginine dihydrochloride	220805-22-1;30315-93-6	C03626	C8H18N4O2	202.143	Carboxylic acids and derivatives	203.2	70.1	+	0.74	293875	349518	157212	63383.8	98760.5	361930	701741	402859
	72961@[M+H]+@RANK1	Ethyl acrylate	140-88-5	C19238	C5H8O2	100.052	Carboxylic acids and derivatives	101.1	55	+	1.74	26959.2	12637.6	25391	20396.9	17823.3	9999.07	18644.2	21105.5
	63630@[M+H]+@RANK1	D-Glutamine	5959-95-5	C00819	C5H10N2O3	146.069	Carboxylic acids and derivatives	147.1	84	+	0.66	4.35157e+07	4.09026e+07	3.17309e+07	2.67356e+07	1.80665e+07	5.34669e+07	4.92591e+07	4.5698e+07
7.Chalcones	3535@[M-H]-@RANK1	Phlorizin	60-81-1	C01604	C21H24O10	436.137	Chalcones	435.1	273.1	-	6.41	8643.83	10363.2	582.583	3451.13	2811.73	19197.1	15658.3	8598.6
	43746@[M+H]+@RANK1	Neosperidin dihydrochalcone	20702-77-6		C28H36O15	612.205	Chalcones	613.2	305.1	+	12.46	342342	144357	40158.9	272788	3022.58	323176	200624	57144.4
	87060@[M+H]+@RANK1	Hydroxysafflor yellow A	78281-02-4		C27H32O16	612.169	Chalcones	613.2	595.2	+	12.59	2.00143e+06	2.9892e+06	585963	3.03158e+06	1.54266e+06	4.63296e+06	2.63637e+06	1.16081e+06
	64209@[M+H]+@RANK1	Desmethylxanthohumol	115063-39-3	C16416	C20H20O5	340.131	Chalcones	341.1	119	+	13.01	32919.9	31550.4	15127.1	33687.8	35175.3	16848.8	22240.8	23023.8
	86325@[M+H]+@RANK1	Safflor Yellow A	85532-77-0		C27H30O15	594.158	Chalcones	595.2	577.2	+	12.34	26418.7	10489.1	23402.5	20065.2	10926.3	38365.1	15332.5	16138.1
	52347@[M+H]+@RANK1	Asebogenin	520-42-3	C09471	C16H16O5	288.1	Chalcones	289.1	139	+	9.07	7052.51	10964.6	1654.38	1624.98	1151.57	11568.8	16916.9	17217.5
8.Cholines	3318@[M+H]+@RANK1	Phosphorylcholine	107-73-3	C00588	C5H14NO4P	183.066	Cholines	184.1	86.1	+	0.67	7.97038e+06	8.18611e+06	8.28633e+06	8.22772e+06	6.53899e+06	1.3904e+07	1.11221e+07	7.033e+06
	370@[M+H]+@RANK1	Glycerophosphocholine	28319-77-9	C00670	C8H20NO6P	257.103	Cholines	258.1	104.1	+	1.47	112088	144784	14727.1	24953.9	149326	230236	42727.4	202147
	65502@[M+H]+@RANK1	O-Phosphocholine	3616-04-4;107-73-3	C00588	C4H12NO4P	169.05	Cholines	170.1	74.1	+	14.27	337.884	1928.23	1554.02	1170.16	751.99	1542.15	2214.94	533.188
9.Cinnamic acids and derivatives	69785@[M+H]+@RANK1	2-Hydroxy-3-methylbenzalpyruvate		C14086	C11H10O4	206.058	Cinnamic acid and its derivatives	207.1	133.1	+	5.07	124751	99863.8	132404	114275	152802	129353	175461	109864
	310@[M+H]+@RANK1	Cinnamic acid	621-82-9	C10438	C9H8O2	148.052	Cinnamic acids and derivatives	149.1	103.1	+	8.62	27049.4	42936.1	144629	67772.7	197897	5815.45	12301.7	15740.9
	64176@[M+H]+@RANK1	3-(3,4-Dihydroxy-5-methoxy)-2-propenoic acid	2041-35-2	C05619	C10H10O5	210.053	Cinnamic acids and derivatives	211.1	193	+	4.1	2183.39	1498.18	10764.9	4209.05	2611.73	5925.33	9171.48	1231.35
	68349@[M+H]+@RANK1	Ethyl trans-p-methoxycinnamate	1929-30-2	C10476	C12H14O3	206.094	Cinnamic acids and derivatives	207.1	133.1	+	4.97	124751	99863.8	132404	114275	152802	129353	175461	109864
	67003@[M+H]+@RANK1	Avenanthramide A	108605-70-5	C08472	C16H13NO5	299.079	Cinnamic acids and derivatives	300.1	119	+	12.07	19616.9	6178.11	7212.05	3510.5	11200.2	7839.9	8732.91	5781.82
10.Coumarins	43733@[M+H]+@RANK1	Isobergapten	482-48-4	C18082	C12H8O4	216.042	Coumarins	217	202	+	9.94	29358.5	16967.2	40803.7	40920.5	61961.6	1015.56	3047.28	409.958
	43899@[M+H]+@RANK1	Bergapten	484-20-8	C01557	C12H8O4	216.042	Coumarins	217	202	+	11.24	7522.85	11771.3	38877.1	25649.5	26470.1	1688.5	2032.5	3550.85
	65528@[M+H]+@RANK1	Bergaptol	486-60-2	C00758	C11H6O4	202.027	Coumarins	203	175	+	7.44	20676.7	12387.3	16272.9	21306.7	27841.4	690.69	1938.94	696.482
	4091@[M+H]+@RANK1	7-Ethoxycoumarin	31005-02-4	C11052	C11H10O3	190.063	Coumarins	191.1	163	+	10.57	8670.04	569.43	2565.15	4628.69	3473.67	2180.76	4788	4495.89
	67387@[M+H]+@RANK1	Alloimperatorin	642-05-7	C09053	C16H14O4	270.089	Coumarins	271.1	55.1	+	8.83	20154.2	14294.6	37285.1	20889.3	12340.3	3311.12	2635.15	4902.12
	48321@[M+H]+@RANK1	Psoralidin	18642-23-4	C10523	C20H16O5	336.1	Coumarins	337.1	55.1	+	11.8	493803	391995	992791	893534	364504	204690	280381	171602
	93893@[M+H]+@RANK1	8-Geranyloxypsoralen	7437-55-0		C21H22O4	338.152	Coumarins	339.2	55.1	+	13.29	2.20907e+06	1.70848e+06	1.30256e+06	471849	1.67218e+06	2.20392e+06	2.04621e+06	1.59717e+06
	73565@[M+H]+@RANK1	Bergamotine	7380-40-7	C22152	C21H22O4	338.152	Coumarins	339.2	203	+	13.03	85679.2	54427.9	79670.1	99118	110190	76577	72463.2	43311.4
	71739@[M+H]+@RANK1	Notopterol	88206-46-6	C17499	C21H22O5	354.147	Coumarins	355.2	55.1	+	11.94	24741.4	38225.7	45663.1	24153.4	11850.6	41906.9	40899.4	39595
	43364@[M+H]+@RANK1	Trioxsalen	3902-71-4	C09314	C14H12O3	228.079	Coumarins	229.1	141.1	+	11.65	41194.7	4727.01	62488.1	42069	67637.6	4102.52	7486	3782
	43779@[M+H]+@RANK1	Xanthyletin	553-19-5	C09317	C14H12O3	228.079	Coumarins	229.1	175	+	8.37	6393.11	7317.66	19926.6	23575.3	11317.5
	90235@[M+H]+@RANK1	Lansiumarin A	205115-73-7		C21H20O5	352.131	Coumarins	353.1	69	+	11.65	32973.3	23874.6	45323.3	37762	65253.3	14711.2	15478.4	7505.6
	67525@[M+H]+@RANK1	Daphnoretin	2034-69-7	C09216	C19H12O7	352.058	Coumarins	353.1	163	+	11.45	79711	69766.3	114688	205965	42673.9	12969	31054.1	20228.8
	6512@[M+H]+@RANK1	3-Hydroxycoumarin	939-19-5		C9H6O3	162.032	Coumarins	163	107	+	9.94	13451.8	10567.2	15582.2	21927.8	13943.9	8326.44	7037.97	6607.86
	66058@[M+H]+@RANK1	4-Methylumbelliferyl acetate	2747-05-9	C03837	C12H10O4	218.058	Coumarins	219.1	159	+	10.06	6450.76	2542.08	7664.29	3823.07	1646.88	4999.12	2417.4	4176.37
	67559@[M+H]+@RANK1	Decursinol	23458-02-8	C09259	C14H14O4	246.089	Coumarins	247.1	175	+	7.99	4981.13	7179.98	16400.4	13056.1	5897.89		256.553	1026.99
	43929@[M+H]+@RANK1	Esculin	531-75-9	C09264	C15H16O9	340.079	Coumarins	341.1	179	+	4.23	19229.4	11607.9	10363.8	7361.32	6816.64	6143.69	3391.14	14600.7
	67595@[M+H]+@RANK1	Scoparone	120-08-1	C09311	C11H10O4	206.058	Coumarins	207.1	121	+	5.06	248194	176714	231599	192423	289300	223960	283928	180229
	44040@[M+H]+@RANK1	(+)-Pteryxin	17944-23-9;13161-75-6	C09307	C21H22O7	386.137	Coumarins	387.1	55.1	+	11.11	17700.6	16058.6	15623.2	18564	13824.9	7729.55	17400.9	11923.4
	68012@[M+H]+@RANK1	Cleomiscosin A	76948-72-6	C09922	C20H18O8	386.1	Coumarins	387.1	137.1	+	5.74	22325	16002.2	27914.1	32754.1	43212.3	21285.4	34428.6	18230.4
	67568@[M+H]+@RANK1	Luvangetin	483-92-1	C09273	C15H14O4	258.089	Coumarins	259.1	203	+	4.48	4723.09	4006.32	6747.92	7160.17	3368.67	10981.6	10337	9489.95
	71470@[M+H]+@RANK1	Neoglycyrol	23013-84-5	C16968	C21H18O6	366.11	Coumarins	367.1	55.1	+	13.9	5009.98	15503.2	19066.5	25377.5	4634.44	28680.5	21533.7	18530.3
	48365@[M+H]+@RANK1	Dalbergin	482-83-7	C10414	C16H12O4	268.074	Coumarins	269.1	241.1	+	9.86	1792.39	2334.43	2891.54	2059.34	3129.16	927.038	1441.47	1166.88
	67570@[M+H]+@RANK1	Micromelin	15085-71-9	C09277	C15H12O6	288.063	Coumarins	289.1	203	+	5.13	21482.6	12363.7	582.084	6267.9	4701.48	20571.7	24994.2	39530.3
	71437@[M+H]+@RANK1	Byakangelicol	26091-79-2	C16925	C17H16O6	316.095	Coumarins	317.1	85.1	+	12.07	10366.1	34160.5	10638.6	4776.97	12231.9	4643	4590.49	15703.2
	65904@[M+H]+@RANK1	4-Methylumbelliferone	90-33-5	C03081	C10H8O3	176.047	Coumarins	177.1	149.1	+	7.26	16543.9	12554.4	44629.8	25314	24341.7	7120.25	6509.41	3710.64
11.Diterpenoids	53589@[M-H]-@RANK1	Forskolin	66575-29-9	C09076	C22H34O7	410.23	Diterpenoids	409.2	59	-	5.45	4233.7	3517.26	4601.37	5409.58	3980.67	396.6	202.8	820.107
	84974@[M+H-H2O]+@RANK1	Kirenol	52659-56-0		C20H34O4	338.246	Diterpenoids	321.2	81.1	+	13.16	700424	541392	524693	152643	27882.1	605573	604904	395649
	90675@[M+H]+@RANK1	Sterebin E	114343-74-7		C20H34O4	338.246	Diterpenoids	339.3	303.2	+	13.19	8303.06	18125.3	9844.64	25444.4	9741.56	8083.28	14847.5	4976.63
	90637@[M+H]+@RANK1	Sterebin A	107647-14-3		C18H30O4	310.214	Diterpenoids	311.2	293.2	+	11.75	33340.5	56567.4	8695.2	21163.5	12714.4	135275	62149.5	134883
	41276@[M+H]+@RANK1	Quassin	76-78-8	C08778	C22H28O6	388.189	Diterpenoids	389.2	345.2	+	11.57	21252.1							4681.16
	69654@[M+H]+@RANK1	Miltirone	27210-57-7	C13715	C19H22O2	282.162	Diterpenoids	283.2	55.1	+	12.98	3.95393e+06	2.64544e+06	3.09265e+06	2.97084e+06	3.45755e+06	2.9352e+06	3.33892e+06	2.35061e+06
	67171@[M+H]+@RANK1	Bruceine D	21499-66-1	C08752	C20H26O9	410.158	Diterpenoids	411.2	393.2	+	4.84	507.585	4106.71	6037.86	2336.12	2887.69	1496.04	508.27
	53686@[M+H]+@RANK1	12-O-tetradecanoylphorbol-13-acetate	16561-29-8	C05151	C36H56O8	616.398	Diterpenoids	617.4	581.4	+	12.49	20077.1	8180.65	14925.2		7993.73		11249.4
	84958@[M+NA]+@RANK1	Dulcoside A	64432-06-0		C38H60O17	788.383	Diterpenoids	811.4	649.3	+	7.54	10104.3	1763.47	10744.5	5049.78	10173.7		1123.07
	67500@[M+NA]+@RANK1	Stevioside	57817-89-7	C09189	C38H60O18	804.378	Diterpenoids	827.4	665.3	+	6.75	10526.8	6877.07	16140.3	12260.9	19204.7	2123.72	7233.49	3316.02
	85002@[M+H]+@RANK1	Rubusoside	64849-39-4		C32H50O13	642.325	Diterpenoids	643.3	319.2	+	4.92	2.63286e+07	2.42253e+07	3.50514e+06	2.71578e+06	3.94965e+06	5.15404e+07	5.50497e+07	4.31488e+07
	2277@[M+H]+@RANK1	Retinoic acid	302-79-4	C00777	C20H28O2	300.209	Diterpenoids	301.2	123.1	+	8.46	1176.24	12933.1	3592.16	3312.94	3997.26	1492	571.34
	67511@[M+H]+@RANK1	Tripdiolide	38647-10-8	C09202	C20H24O7	376.152	Diterpenoids	377.2	359.1	+	5.14	27036.4	22423.9	58093.1	47273	78916.8	8773.8	5288.84	6213.28
	71525@[M+H]+@RANK1	Picrasin B	26121-56-2	C17050	C21H28O6	376.189	Diterpenoids	377.2	359.2	+	4.46	2521.45	1342.15	2698.31	7869.74	7369.07	1007.43	3346.04	2146.33
	41215@[M+H]+@RANK1	Abietic acid	514-10-3	C06087	C20H30O2	302.225	Diterpenoids	303.2	285.2	+	5.2	9.18378e+06	56078.1	9129	2424.06	4314.88	1.23204e+07	2.90107e+07	97002.6
	64032@[M+H]+@RANK1	Kaurenoic acid	6730-83-2	C11874	C20H30O2	302.225	Diterpenoids	303.2	257.2	+	5.9	487546	500430	22038.5	37926	13472.2	786948	1.07552e+06	794933
	67473@[M+H]+@RANK1	Pimaric acid	127-27-5	C09159	C20H30O2	302.225	Diterpenoids	303.2	53	+	5.19	1217.28	11484.3	608.058	579.919	615.717	16226.4	594.738	14951
	67178@[M+H]+@RANK1;67436@[M+H]+@RANK1	Eurycomalactone;Ingenol	23062-24-0;30220-46-3	C08759;C09112	C19H24O6;C20H28O5	348.157	Diterpenoids	349.2	331.2	+	5.79	3406.01	8534.56	4043.09	7552.49	976.964	1357.89	2106.58	1838.16
	91754@[M+H]+@RANK1;94271@[M+H]+@RANK1	ent-17-Hydroxykaur-15-en-19-oic acid;12-Hydroxyabietic acid	35030-38-7;3484-61-5		C20H30O3	318.219	Diterpenoids	319.2	255.2	+	5.53	13766.9	25946.2	12081.4	2086.2	2552.09	43459.6	49380.4	28049.1
12.Fatty Acyls	262@[M-H]-@RANK1	Nervonic acid	506-37-6	C08323	C24H46O2	366.35	Fatty Acyls	365.3	45	-	4.66	165864	5201.01	388545	306643	21264.7
	3280@[M+H]+@RANK1	Pimelic acid	111-16-0	C02656	C7H12O4	160.074	Fatty Acyls	161.1	69.1	+	0.55	178643	181942	182284	197837	265886	194732	237013	201139
	44764@[M+H]+@RANK1	Itaconic acid	97-65-4	C00490	C5H6O4	130.027	Fatty Acyls	131	85	+	0.52	1.57864e+06	4927.16	1.21014e+06	1.01273e+06	996669	2.21908e+06	1147.91	1.55337e+06
	3345@[M+H]+@RANK1	Jasmonic acid	6894-38-8	C08491	C12H18O3	210.126	Fatty Acyls	211.1	151.1	+	6.73	79646.2	75913.6	83230.5	72751.3	124912	33980	44398.8	22810.6
	35860@[M+H]+@RANK1	9-OxoODE	54232-59-6	C14766	C18H30O3	294.219	Fatty Acyls	295.2	277.2	+	11.98	106526	8946.5	9249.01	8791.56	16654.9	54058.3	209853	98606.3
	36019@[M+H-H2O]+@RANK1	(10E,12Z)-(9S)-9-Hydroperoxyoctadeca-10,12-dienoic acid	29774-12-7	C14827	C18H32O4	312.23	Fatty Acyls	295.2	55.1	+	11.96	121802	129963	25878	30789.6	7595.89	199273	194075	166236
	36769@[M+H]+@RANK1	Colneleate	52761-34-9	C19827	C18H30O3	294.219	Fatty Acyls	295.2	123.1	+	11.97	60152.5	95302.3	17978	28368.9	25442	71705.7	128880	118376
	34494@[M+H]+@RANK1	Octadecanamide	124-26-5	C13846	C18H37NO	283.288	Fatty Acyls	284.3	43.1	+	13.02	96930.6	89977	108596	96506.1	137301	109842	87857.2	71652.8
	3843@[M+H]+@RANK1	20-HETE	79551-86-3	C14748	C20H32O3	320.235	Fatty Acyls	321.2	91.1	+	13.28	86513.9	50904.2	47274.1	10131.7	65982.8	55315.5	61416.9	43792.4
	3472@[M+H]+@RANK1	5(S)-HPETE	70968-82-0	C05356	C20H32O4	336.23	Fatty Acyls	337.2	189.2	+	11.58	21190.3	10586	35304.7	19709.8	13363.3	19243	5022.96	6101.66
	35697@[M+NA]+@RANK1	9,10-DHOME	263399-34-4	C14828	C18H34O4	314.246	Fatty Acyls	337.2	43	+	13.3	67854.6	46443.7	47161.5	34990.9	34218.7	50463.5	59064.5	79417.3
	3555@[M+H]+@RANK1	Erucic acid	112-86-7	C08316	C22H42O2	338.318	Fatty Acyls	339.3	57.1	+	13.28	3.89783e+06	3.0605e+06	2.58591e+06	549059	3.25239e+06	3.13088e+06	3.75626e+06	2.79823e+06
	3832@[M+H]+@RANK1	5,6-DHET	213382-49-1	C14772	C20H34O4	338.246	Fatty Acyls	339.3	303.2	+	13.03	10594.2	24367.3	15483.2	25444.4	17762.8	18171.6	10995.1	29198.1
	3833@[M+H]+@RANK1	8,9-DiHETrE	192461-96-4	C14773	C20H34O4	338.246	Fatty Acyls	339.3	95.1	+	13.03	732292	1.0592e+06	1.0478e+06	506031	893925	759655	786459	817354
	35389@[M+H]+@RANK1	13(S)-HPOT	67597-26-6	C04785	C18H30O4	310.214	Fatty acyls	311.2	69.1	+	11.47	25736.6	29447.2	51003.6	61160.3	73250.3	14453.5	23410.4	16478.1
	35698@[M+H]+@RANK1	12,13-DHOME	263399-35-5	C14829	C18H34O4	314.246	Fatty Acyls	315.3	71.1	+	11.88	18048.5	11987.4	48237.7	31623.3	18556.7	40133.6	14055	7839.01
	35963@[M+H]+@RANK1	Traumatic acid	6402-36-4	C16308	C12H20O4	228.136	Fatty Acyls	229.1	165.1	+	10.49	4563.55	6198.73	9963.96	10385.4	5801.76		534.798	2238.11
	36155@[M+H]+@RANK1	Prostaglandin I2	35121-78-9	C01312	C20H32O5	352.225	Fatty Acyls	353.2	317.2	+	9.39	5501.64	2033.93	1709.07	1332	861.106	11813.9	603.786	9466.43
	36195@[M+H]+@RANK1	(13E)-11a-Hydroxy-9,15-dioxoprost-13-enoic acid	22973-19-9	C04654	C20H32O5	352.225	Fatty Acyls	353.2	335.2	+	11.44	18684.3	7338.82	1426.38	4240.99	13868.3	16687.9	11178	10032.5
	3812@[M+H-H2O]+@RANK1	6-Ketoprostaglandin E1	67786-53-2	C05962	C20H32O6	368.22	Fatty Acyls	351.2	269.2	+	11.84	2291.51	13048	2040.5	2324.5	20153.5	681.818	2296.5	2190
	62463@[M+NA]+@RANK1	Turanose	547-25-1	C19636	C12H22O11	342.116	Fatty Acyls	365.1	203.1	+	0.79	2.04415e+06	1.9912e+06	1.71817e+06	771394	2.67116e+06	1.5824e+06	1.56444e+06	1.92248e+06
	69649@[M+H]+@RANK1	Lubiprostone	136790-76-6;333963-40-9	C13707	C20H32F2O5	390.222	Fatty Acyls	391.2	149	+	12.75	3.25954e+06	2.66262e+06	179377	1.27006e+06	3.93675e+06	3.1028e+06	4.08697e+06	3.38785e+06
	63352@[M+H]+@RANK1	12(13)-EpOME	948310-68-7	C14826	C18H32O3	296.235	Fatty Acyls	297.2	279.2	+	11.88	5999.42	3000.5	4674	2332.66	8461.35	3857.61	11995.5	9897.99
	189@[M+H]+@RANK1	Stearic Acid	57-11-4	C01530	C18H36O2	284.272	Fatty Acyls	285.3	57.1	+	13.02	22209.3	18005.2	21861.6	13272.6	30275.6	17439.1	24729.6	6411.46
	193@[M+H]+@RANK1	Arachidonic acid	506-32-1	C00219	C20H32O2	304.24	Fatty Acyls	305.2	93.1	+	12.4	8078.35	17427.1	11773	12652.2	9780	18207.4	19843.8	17003.3
	956@[M+H]+@RANK1	L-Acetylcarnitine	5080-50-2	C02571	C9H17NO4	203.116	Fatty Acyls	204.1	85	+	0.69	76816.3	37758.3	79404.9	54742.7	46127.9	58435.4	35598.4	34450
	62465@[M+H-H2O]+@RANK1	Kojibiose	2140-29-6	C19632	C12H22O11	342.116	Fatty Acyls	325.1	85	+	0.72	2.41548e+06	2.14661e+06	4.26217e+06	2.8822e+06	3.25927e+06	1.67204e+06	1.67082e+06	1.89198e+06
	3449@[M+H]+@RANK1	Leukotriene A4	72059-45-1	C00909	C20H30O3	318.219	Fatty Acyls	319.2	301.2	+	5.57	28433.2				2547.75	61679.7	64517.3	38253.4
	3926@[M+H]+@RANK1	6-Aminocaproic acid	60-32-2	C02378	C6H13NO2	131.095	Fatty Acyls	132.1	41	+	1.84	727877	599178	276840	238034	139124	1.38824e+06	1.24082e+06	823181
	24063@[M+NA]+@RANK1	Bovinic acid	2540-56-9	C04056	C18H32O2	280.24	Fatty Acyls	303.2	183	+	6.86	9564.73	3237.54	8721.59	5645.37	3456.16	46328.1	47755.1	1684.97
	36321@[M+H-H2O]+@RANK1	16(R)-HETE	183509-22-0	C14778	C20H32O3	320.235	Fatty Acyls	303.2	91.1	+	6.87	7870.09	1311.67	9084.98	2617.47	6861.37	1682.43	5785.36	1885.22
	45772@[M+H]+@RANK1	Eicosapentaenoic acid	10417-94-4	C06428	C20H30O2	302.225	Fatty Acyls	303.2	285.2	+	6.86	63923.5	14173.2	5679.33	2423.18	1569.73	167623	14464.1	117954
	62819@[M+H]+@RANK1	3-Isopropylmalate	921-28-8	C04411	C7H12O5	176.068	Fatty Acyls	177.1	131.1	+	10.79	51415.3	53412.7	50590.5	48949.7	55488.1	54274.3	40393.7	68056.7
	190@[M+H]+@RANK1;3407@[M+H]+@RANK1;3553@[M+H]+@RANK1	Oleic acid;Vaccenic acid;Petroselinic acid	112-80-1;693-72-1;593-39-5	C00712;C08367;C08363	C18H34O2	282.256	Fatty Acyls	283.3	57.1	+	13.03	2.83625e+06	2.87757e+06	2.82259e+06	2.57381e+06	2.5236e+06	1.97095e+06	2.9932e+06	1.58163e+06
13.Flavonoids	STD_989-51-5@-@RANK1	(-)-Epigallocatechin gallate	989-51-5	C09731	C22H18O11	458.085	flavonoids	457	304.7	-	5.14	274.086	5747.81	15286.3	1895.91	521.947	2456.23	209.22
	STD_4233-96-9@-@RANK1	(-)-Gallocatechin gallate	4233-96-9		C22H18O11	458.085	flavonoids	457	304.7	-	5.35	5145.67	4789.13	15286.3	12142.2	773.906	743.585	209.22
	STD_572-30-5@-@RANK1	Avicularin	572-30-5		C20H18O11	434.085	flavonoids	432.9	300.4	-	6.47		76756.3			1148.4	171578	204662	3769.88
	STD_13463-28-0@-@RANK1	Eriocitrin	13463-28-0	C09732	C27H32O15	596.174	flavonoids	595	458.9	-	5.79	1375.62	125454	1018.83		348.788	277990	1010.56	672.882
	STD_520-26-3@-@RANK1	Hesperidin	520-26-3	C09755	C28H34O15	610.19	flavonoids	609	300.8	-	6.65	24738.4	22995.8	969.57	4232.52	2896.7	47902.9	52284.8	70233.8
	STD_13241-33-3@-@RANK1	Neohesperidin	13241-33-3	C09806	C28H34O15	610.19	flavonoids	609	300.8	-	6.83	24738.4	22995.8	1466.1	4232.52	2896.7	47902.9	52284.8	37428.8
	STD_14941-08-3@-@RANK1	Poncirin	14941-08-3	C09830	C28H34O14	594.195	flavonoids	593.5	326.9	-	8.01		3598.84	10587.2	13156.7	40935.4
	STD_522-12-3@-@RANK1	Quercitrin	522-12-3	C01750	C21H20O11	448.101	flavonoids	446.9	300.8	-	6.59	9797.13		1566.53		1552.03		9487.62	2875.73
	STD_548-83-4@+@RANK1	Galangin	548-83-4	C10044	C15H10O5	270.053	flavonoids	271.2	196.9	+	11.14	4820.6	7620.4	8937.72	11045	8399.46	3695	1254.29	3684.13
	STD_480-40-0@+@RANK1	Chrysin	480-40-0	C10028	C15H10O4	254.058	flavonoids	255.2	152.8	+	10.94	40788.7	42184.3	15997.9	4075.13	14864.9	3192.33	5522.55	4409.21
	STD_482-35-9@+@RANK1	Isoquercitrin	482-35-9	C05623	C21H20O12	464.096	flavonoids	465.4	302.8	+	6.06	3.42081e+07	2.12954e+07	173903	171057	188171	4.4097e+07	2.85751e+07	4.50063e+07
	STD_520-34-3@+@RANK1	Diosmetin	520-34-3	C10038	C16H12O6	300.063	flavonoids	301.3	285.8	+	9.15	22183.5	24873.9	12921	23940.7	9140.47	3924.14	9682.25	4332.66
	STD_480-44-4@+@RANK1	Acacetin	480-44-4	C01470	C16H12O5	284.068	flavonoids	285.3	269.8	+	11.03	29861.3	9121	8685.95	7153.8	7734.4	5321.97	18626.1	1710.5
	STD_529-59-9@+@RANK1	Genistin	529-59-9		21H20O10	432.106	flavonoids	433.3	270.8	+	6.62	2.4545e+06	288059	2.66286e+06	2.05659e+06	548707	245283	246403	129275
	STD_3681-93-4@+@RANK1	Vitexin	3681-93-4	C01460	C21H20O10	432.106	flavonoids	433.4	414.9	+	5.92	5408.55	5130.98	97429.9	119330	7931.42	7512.93	1762.51	422806
	STD_961-29-5@+@RANK1	isoliquiritigenin	961-29-5	C08650	C15H12O4	256.074	flavonoids	256.9	211	+	9.73	12031.5	7203.3	13687.8	11594.5	11731.8	726.96	2988.95	2791.44
	STD_480-39-7@+@RANK1	Pinocembrin	480-39-7	C09827	C15H12O4	256.074	flavonoids	257.3	152.8	+	11.09	25488.8	7039.63	1812		7442.66	20107.6	34392	16069.3
	STD_520-28-5@+@RANK1	Tectochrysin	520-28-5	C11621	C16H12O4	268.074	flavonoids	269	253.9	+	11.8	15707.2		20780.6	13969.5		20821.2	23689.8
	STD_73692-50-9@+@RANK1	Chalconaringenin	73692-50-9	C06561	C15H12O5	272.068	flavonoids	272.9	152.9	+	8.78	1.09954e+06	902454	482270	303944	147806	975820	1.66774e+06	2.71469e+06
	STD_480-41-1@+@RANK1	Naringenin	480-41-1	C00509	C15H12O5	272.068	flavonoids	273.3	152.8	+	8.86	978058	783624	382041	265185	180480	1.12617e+06	1.59792e+06	2.07266e+06
	STD_60-82-2@+@RANK1	Phloretin	60-82-2	C00774	C15H14O5	274.084	flavonoids	274.9	169	+	8.85	21867.1	34471.4	7501.18	4953.62	3366.78	56842.5	85270	64743.9
	STD_437-64-9@+@RANK1	Genkwanin	437-64-9	C10046	C16H12O5	284.068	flavonoids	284.9	269.9	+	11.1	9067.67	2977.3	8685.95	14936.3	7734.4	18350.8	18626.1	15734.1
	STD_528-48-3@+@RANK1	Fisetin	528-48-3	C01378	C15H12O6	288.063	flavonoids	286.9	241	+	7.03	603228	216505	81361.6	81132.1	46039	701369	1.24331e+06	1.05125e+06
	STD_552-58-9@+@RANK1	Eriodictyol	552-58-9	C05631	C15H12O6	288.063	flavonoids	288.9	163	+	7.9	45614.8	24886	9971.51	11225.6	17847.1	47125	48530.2	50505.2
	STD_18829-70-4@+@RANK1	Cianidanol	18829-70-4	C06562	C15H14O6	290.079	flavonoids	290.9	165	+	4.5	13381.3	10152.8	7299.7	4130.89	3928.08	11225.4	25752.2	12870.4
	STD_480-18-2@+@RANK1	Taxifolin	480-18-2	C01617	C15H12O7	304.058	flavonoids	304.8	286.8	+	6.28	48654.5	33034.9	34273.1	28746.1	31407.1	47987.6	68699.5	49765.6
	STD_970-74-1@+@RANK1	(-)-Epigallocatechin	970-74-1	C12136	C15H14O7	306.074	flavonoids	306.9	180.9	+	4.12	7576.76	2602.77	2240.11	2303.84	1064.5	8076.02	6917.31	8729.82
	STD_970-73-0@+@RANK1	Gallocatechin	970-73-0	C12127	C15H14O7	306.074	flavonoids	306.9	180.9	+	3.36	219583	196118	4986.8	2715.82	3612.94	274778	485550	271366
	STD_529-44-2@+@RANK1	Myricetin	529-44-2	C10107	C15H10O8	318.038	flavonoids	318.9	272.9	+	7.05	22300.9	12121.6	5868.71	2603.29	4102.98	34157.1	53686.3	46265.5
	STD_27200-12-0@+@RANK1	Dihydromyricetin	27200-12-0	C02906	C15H12O8	320.053	flavonoids	320.9	302.8	+	5.27	94492.1	3307.06	137789	141600	3943	3910.46	159518	103287
	STD_552-66-9@+@RANK1	Daidzin	552-66-9	C10216	C21H20O9	416.111	flavonoids	416.9	255	+	5.45	17952.7	4017.53	4843.19	16835.1	7696.87	5541.75	3954.61	4635.76
	STD_480-10-4@+@RANK1	Astragalin	480-10-4	C12249	C21H20O11	448.101	flavonoids	449	286.9	+	6.52	3.58262e+08	1.7237e+08	3.03159e+07	2.42598e+07	1.7573e+07	4.94826e+08	4.89826e+08	3.5549e+08
	STD_4261-42-1@+@RANK1	Homoorientin	4261-42-1	C01821	C21H20O11	448.101	flavonoids	449	430.9	+	5.43	7611.56	6296.54	16055.7	7545.04	43107.5	4454.24	6673.01	5486.17
	STD_22888-70-6@+@RANK1	Silibinin	22888-70-6	C07610	C25H22O10	482.121	flavonoids	483.5	464.8	+	8.65	6371.74	2539.99	9002.52	4587.73	13689.8	1751.89
	STD_26544-34-3@+@RANK1	Apiin	26544-34-3	C04858	C26H28O14	564.148	flavonoids	565.5	432.9	+	6.46	9342.76	8715.74		959.112		13705.4	12346.1
	STD_17306-46-6@+@RANK1	Rhoifolin	17306-46-6	C12627	C27H30O14	578.164	flavonoids	579	433	+	6.5	19996.3	9381.19	1456.1	5837.56	691.195	15917.2	28611.9	11104
	STD_64820-99-1@+@RANK1	Vitexin rhamnoside	64820-99-1	C12628	C27H30O14	578.164	flavonoids	579.5	432.8	+	6.78	4418.97	5203.47	12896.6	456.207	878.712	4157.25
	STD_20316-62-5@+@RANK1	Tiliroside	20316-62-5	C17140	C30H26O13	594.137	flavonoids	595	308.8	+	7.92	69446.7	76529	6274.27	8274.69	12473.8	237859	265441	179245
	STD_17650-84-9@+@RANK1	Kaempferol-3-O-rutinoside	17650-84-9	C21833	C27H30O15	594.159	flavonoids	595	449	+	6.29	537839	431527	42450	48385.3	50694.9	844012	956268	571413
	STD_153-18-4@+@RANK1	Rutin	153-18-4	C05625	C27H30O16	610.153	flavonoids	611	465	+	5.85	18273	30062.4				42883.4	57549.5	38941.3
	STD_55033-90-4@+@RANK1	Isorhamnetin-3-O-nehesperidine	55033-90-4		C28H32O16	624.169	flavonoids	625.5	478.8	+	6.02	1.4443e+06	1.04601e+06	117548	79746		2.62931e+06	3.75814e+06	1.53653e+06
	STD_3681-99-0@+@RANK1	Puerarin	3681-99-0	C10524	C21H20O9	416.111	flavonoids	417.4	416.8	+	4.89	825430	230379	216305	1.03729e+06	234124	206105	369257	110792
	STD_480-19-3@+@RANK1	Isorhamnetin	480-19-3	C10084	C16H12O7	316.058	flavonoids	317.1	302.1	+	9.23	650609	450435	85948.4	60587.5	23525.8	827951	1.66581e+06	671062
	64240@[M-H]-@RANK1	Cyanidin 3-O-glucoside	7084-24-4	C08604	C21H20O11	449.108	Flavonoids	447.1	284	-	4.69	95853.9	25692	80180.2	111409	3482.76	203656	29459.3	17838.2
	64246@[M-H]-@RANK1	Malvidin 3-O-glucoside (Oenin);Malvidin 3-glucoside	18470-06-9	C12140	C23H24O12	492.127	Flavonoids	491.1	329.1	-	7.3	24924.5	24896.3	14800.3	57666.9	18423.7	27687.3	40442.7	23035.7
	3410@[M+H]+@RANK1	Kaempferol	520-18-3	C05903	C15H10O6	286.048	Flavonoids	287.1	153	+	9.39	4.41256e+06	107540	13045.6	12846.4	16178.1	4.31031e+06	199341	8.98656e+06
	52839@[M+H]+@RANK1	Isosakuranetin	480-43-3	C05334	C16H14O5	286.084	Flavonoids	287.1	153	+	6.53	2.06795e+07	9.70389e+06	1.36782e+06	875220	1.58088e+06	2.07683e+07	3.39175e+07	2.41112e+07
	3413@[M+H]+@RANK1	Cyanidin	528-58-5	C05905	C15H10O6	286.048	Flavonoids	287.1	137	+	5.9	1.73952e+07	1.31484e+06	5.973e+06	325337	343507	3.13706e+07	3.65485e+07	4.0121e+06
	43793@[M+H]+@RANK1	Brazilin	474-07-7	C09920	C16H14O5	286.084	Flavonoids	287.1	121	+	6.2	2.11865e+06	1.64978e+06	333872	431231	581337	1.99945e+06	9.61549e+06	2.27355e+06
	50040@[M+H]+@RANK1	2',3,5,7-Tetrahydroxyflavone	480-15-9	C10036	C15H10O6	286.048	Flavonoids	287.1	121	+	6.53	1.3967e+07	1.24648e+07	870677	719319	1.13611e+06	2.09891e+07	2.22703e+07	1.7818e+07
	47758@[M+H]+@RANK1	Orobol (5,7,3',4'-tetrahydroxyisoflavone)	480-23-9	C10510	C15H10O6	286.048	Flavonoids	287.1	269	+	7.9	6796.17	8881.25	1733.86	7054.02	4266.46	5855.71	10170.7	8664.69
	49585@[M+H]+@RANK1	Scutellarein	529-53-3	C10184	C15H10O6	286.048	Flavonoids	287.1	269	+	8.12	11852	3425.33	1849.68	11723.8	2880.72	15404.2	10169.1	5956.96
	71904@[M+H]+@RANK1	Demethoxycapillarisin	61854-36-2	C17786	C15H10O6	286.048	Flavonoids	287.1	269	+	6.51	1.08363e+06	459917	87781.6	55524.9	69192.7	1.60495e+06	921511	738018
	53048@[M+H]+@RANK1	Sakuranetin	2957-21-3	C09833	C16H14O5	286.084	Flavonoids	287.1	105	+	9.94	8715.06	7368.79	14388.7	8034.61	15599.2	6358.79	4516.52	3347.14
	44509@[M+H]+@RANK1	Maltol	118-71-8	C11918	C6H6O3	126.032	Flavonoids	127	43	+	0.9	251737	349124	331400	330992	409628	311662	431288	435669
	43633@[M+H]+@RANK1	2-Benzal-4-hydroxyacetophenone	2657-25-2	C14232	C15H12O2	224.084	Flavonoids	225.1	103.1	+	5.1	7199.14	6622.94	3031.6	6019.2	5469.08	3003.5	3490	8802.78
	43635@[M+H]+@RANK1	2,3-Dihydro-2-phenyl-4H-benzopyran-4-one	487-26-3	C02099	C15H12O2	224.084	Flavonoids	225.1	121	+	4.93	37476.3	36134.1	15530.6	49904.5	36957	37257.3	3265.91	23581.8
	3397@[M+H]+@RANK1	Apigenin	520-36-5	C01477	C15H10O5	270.053	Flavonoids	271.1	153	+	9.06	15559.7	12870.4	38606.1	20545.6	11326.3	19864	42955.3	14265.9
	3398@[M+H]+@RANK1	Genistein	446-72-0	C06563	C15H10O5	270.053	Flavonoids	271.1	91.1	+	9.09	17550	18748.7	34219.3	30275.8	27531.4	1410.32	3938.03	3709.23
	52423@[M+H]+@RANK1	Sulfuretin	120-05-8	C08730	C15H10O5	270.053	Flavonoids	271.1	121	+	8.9	10793.1	11219	30678.5	13800.8	9774.19	1489.26	3328.08	7823.13
	47575@[M+H]+@RANK1	3',4',7-Trihydroxyisoflavone	485-63-2	C14313	C15H10O5	270.053	Flavonoids	271.1	109	+	8.98	7563.24	7837.66	30890.9	13352.6	23529.1	3002.48	3779.07	2172.39
	47619@[M+H]+@RANK1	6,7,4'-Trihydroxyisoflavone	17817-31-1	C14314	C15H10O5	270.053	Flavonoids	271.1	105	+	10.76	8231.7	4455.42	41880.2	30195.4	14746.1	2944.43	2934.91	1676
	49971@[M+H]+@RANK1	Resokaempferol	2034-65-3	C10037	C15H10O5	270.053	Flavonoids	271.1	105	+	8.79	14023.2	85482.4	145666	134620	129114	1667.04	4281.61	1504.68
	49753@[M+H]+@RANK1	Norwogonin	4443-09-8	C10113	C15H10O5	270.053	Flavonoids	271.1	145	+	11.83	18597.9	10120.4	8519.6	6094.34	13903.6	11017.4	6772.01	6355.19
	64202@[M+H]+@RANK1	Pinostrobin	480-37-5	C16419	C16H14O4	270.089	Flavonoids	271.1	167	+	8.78	75677.1	48286.8	119518	11738.5	96562.9	536.444	520.044	515.288
	3402@[M+H]+@RANK1	Naringenin chalcone	25515-46-2	C06561	C15H12O5	272.068	Flavonoids	273.1	153	+	6.54	1.61789e+06	1.14553e+06	1.32919e+07	1.20302e+07	1.55715e+07	2.67077e+06	3.00776e+06	2.32596e+06
	64309@[M+H]+@RANK1	Vestitol	35878-41-2	C16225	C16H16O4	272.105	Flavonoids	273.1	123	+	6.51	20114.2	27508	315118	284385	420472	65670.5	60235.3	43954.5
	48216@[M+H]+@RANK1	Glycinol	69393-95-9	C01263	C15H12O5	272.068	Flavonoids	273.1	95	+	6.55	171481	26395.5	28599.7	19469.9	47405.7	25371	26108.3	28159.7
	64206@[M+H]+@RANK1	Garbanzol	1226-22-8	C09751	C15H12O5	272.068	Flavonoids	273.1	107	+	9.9	3530.61	2653.7	5831.58	4675.28	8366.13	1797.15	581.076	2806.56
	409@[M+H]+@RANK1	Quercetin	117-39-5	C00389	C15H10O7	302.043	Flavonoids	303	153	+	8.07	630157	405758	14001.7	6396.72	1418.69	742053	1.63491e+06	961394
	3432@[M+H]+@RANK1	Delphinidin	528-53-0	C05908	C15H10O7	302.043	Flavonoids	303	229	+	6.86	239846	173350	5238.4	5455.08	8461.81	36467.2	606156	41009
	49995@[M+H]+@RANK1	Robinetin	490-31-3	C10177	C15H10O7	302.043	Flavonoids	303	137	+	6.83	118968	90129.3	8486.9	9024.1	7974.55	226336	329859	214932
	51272@[M+H]+@RANK1	6-Hydroxykaempferol	4324-55-4	C10068	C15H10O7	302.043	Flavonoids	303	105	+	6.84	4397.91	4533.05	6517.6	4641.39	9502.27	1957.99	3223.58	3513.16
	49301@[M+H]+@RANK1	Tricin	520-32-1	C10193	C17H14O7	330.074	Flavonoids	331.1	313.1	+	9.31	6561.96	7010.91	26814.1	7047.88	11777.4	5922.78	9602.29	13949.7
	67928@[M+H]+@RANK1	Cedeodarin	31076-39-8	C09770	C16H14O8	334.069	Flavonoids	335.1	139	+	11.73	8929.5	17161.3	3681.57	7721.54	1394.7	5353.42	2750.98	11087.8
	43572@[M+H]+@RANK1	Daidzein	486-66-8	C10208	C15H10O4	254.058	Flavonoids	255.1	91.1	+	8.5	365491	296947	599667	624371	633718	764.81	1168.25	2900.43
	44149@[M+H]+@RANK1	7,8-Dihydroxyflavone	38183-03-8		C15H10O4	254.058	Flavonoids	255.1	129	+	7.38	31734.8	30611.6	37946.6	47754.2	58395.5	472.41	1479.39	1382.57
	48471@[M+H]+@RANK1	4',7-Dihydroxyflavone	2196-14-7	C12123	C15H10O4	254.058	Flavonoids	255.1	213.1	+	7.69	7908.15	3724.95	14652.6	3960.75	5815.95	14112.3	23375.7	13076.9
	49592@[M+H]+@RANK1	4',5,6,7-Tetramethoxyflavone;5,6,7-trimethoxy-2-(4-methoxyphenyl)chromen-4-one	1168-42-9	C14472	C19H18O6	342.11	Flavonoids	343.1	107	+	11.66	20486.7	65880.5	40420.2	23293.9	96389.8	3687.54	3665.01	681.484
	94077@[M+H]+@RANK1	Glucoliquiritin	93446-18-5		C27H32O14	580.179	Flavonoids	581.2	401.1	+	5.07	119527	111746	361325	261869	111151	2425.39	13908	2346.74
	43509@[M+H]+@RANK1	Karanjin	521-88-0		C18H12O4	292.074	Flavonoids	293.1	105	+	11.67	32400.4	24804.7	44413.5	23964.4	17495.3	54085	19754	32328.7
	52759@[M+H]+@RANK1	Abyssinone V	77263-11-7	C09319	C25H28O5	408.194	Flavonoids	409.2	153	+	12.6	9418.81	9923.21	7262.35	4069	7520.01	10394.6	13101.7	4406.49
	52760@[M+H]+@RANK1	6,8-Diprenylnaringenin	68236-11-3	C09724	C25H28O5	408.194	Flavonoids	409.2	69.1	+	12.62	25712.7	11382.1	16427.3	19900.7	3377.62	21342.3	21227.1	31101.7
	44474@[M+H]+@RANK1	(-)-Epiafzelechin	24808-04-6	C12128	C15H14O5	274.084	Flavonoids	275.1	139	+	5.66	18097.6	17836.9	27663.1	14730	22877.4	5158.9	4441.72	3720.45
	43599@[M+H]+@RANK1	(-)-Epicatechin gallate	1257-08-5		C22H18O10	442.09	Flavonoids	443.1	123	+	6.2	2397.72	6012.75	12418.2	2736.56	7769.1		1970.36	842.422
	47307@[M+H]+@RANK1	(-)-Catechin gallate(CG)	130405-40-2		C22H18O10	442.09	Flavonoids	443.1	123	+	5.97	9663.93	4547.53	9038.01	8254.46	13982.6		3729.68	2717.35
	43722@[M+H]+@RANK1	Deguelin	522-17-8	C10417	C23H22O6	394.142	Flavonoids	395.1	192.1	+	12.92	5656.45	5183.25	6173.52	10279.4	13103	8576.64	6476	6743.72
	47452@[M+H]+@RANK1	Kazinol A	99624-28-9	C09760	C25H30O4	394.214	Flavonoids	395.2	123	+	13.26	166221	155854	159336	69498.7	189606	182603	256747	112691
	48020@[M+H]+@RANK1	Rotenone	83-79-4	C07593	C23H22O6	394.142	Flavonoids	395.1	213.1	+	12.92	29643.1	10629.2	10078.2	5676.4	3409.04	43784.1	6648.86	11703.5
	43969@[M+H]+@RANK1	Linarin	480-36-4		C28H32O14	592.179	Flavonoids	593.2	285.1	+	7.65	1734.04	4685.83	8457.38	3010.03	3820.58	228.715	1192.59	695.072
	49340@[M+H]+@RANK1	Morusin	62596-29-6	C10106	C25H24O6	420.157	Flavonoids	421.2	403.2	+	4.9	2902.41	8060.8	20198.7	15866.2	1150.08	4074.41	565.087	2300.16
	68948@[M+H]+@RANK1	7-Hydroxyflavone	6665-86-7	C11264	C15H10O3	238.063	Flavonoids	239.1	137	+	0.56	21836.2	6613.87	3642.98	3434.98	9310.58	8533.59	25490.9	11026.8
	49089@[M+H]+@RANK1	Lonicerin	25694-72-8	C12630	C27H30O15	594.158	Flavonoids	595.2	269	+	6.08	5441.64	8191.82	7901.41	10687.3	7136.26	7470.73	5463.65	3314.54
	64256@[M+H]+@RANK1	Pelargonidin-3,5-O-diglucoside chloride	17334-58-6	C08725	C27H30O15	594.158	Flavonoids	595.2	271.1	+	5.67	39351.9	123611	44945.3	13924.6	247654	21567.2	30510.8	12083.4
	44537@[M+H]+@RANK1	Alpha-Toxicarol	82-09-7	C10537	C23H22O7	410.137	Flavonoids	411.1	179.1	+	12.31	19340.2	6426.68	16081.8	8094.74	2951.43	9902.87	14493.9	11837.9
	89653@[M+H]+@RANK1	Daidzein-4',7-diglucoside	53681-67-7		C27H30O14	578.164	Flavonoids	579.2	399.1	+	5.94	9925.32	10548.7	22444.6	39351.3	14486.6	2150.08	7349.53	2251.84
	44436@[M+H]+@RANK1	Nobiletin	478-01-3	C10112	C21H22O8	402.131	Flavonoids	403.1	373.1	+	11.03	29976.4	24783.2	21268.8	18286.5	14907.7	41084	16677.5	23263.4
	44437@[M+H]+@RANK1	Tangeretin	481-53-8	C10190	C20H20O7	372.121	Flavonoids	373.1	343.1	+	11.37		28374.2	18920	32097.3		41341.4	51880.8	58295.4
	51422@[M+H]+@RANK1	Vitexicarpin	479-91-4		C19H18O8	374.1	Flavonoids	375.1	317.1	+	10.98	6031.23		6252.92	890.775
	44483@[M+H]+@RANK1	Theaflavin	4670-05-7		C29H24O12	564.127	Flavonoids	565.1	139	+	7.61	9758.52	9923.35	18906.6	24501.7	16936	2089.51	960.201	237.096
	48673@[M+H]+@RANK1	Schaftoside	51938-32-0	C10181	C26H28O14	564.148	Flavonoids	565.2	547.1	+	5.39	6774.16	9819.66	9525.25	6207.67	13239.5	1620.73	7464.48	2746.6
	48769@[M+H]+@RANK1	Isovitexin	38953-85-4	C01714	C21H20O10	432.106	Flavonoids	433.1	415.1	+	5.85	5408.55	5130.98	97429.9	2395.24	7931.42	921.088	1762.51	891.79
	50258@[M+H]+@RANK1	Afzelin;Kaempferol 3-O-rhamnoside (Kaempferin)	482-39-3	C16911	C21H20O10	432.106	Flavonoids	433.1	287.1	+	5.95	65208.5	85148.6	15608.5	4133.17	13301.7	68691	138623	80409.2
	47501@[M+H]+@RANK1	Procyanidin B2	29106-49-8	C17639	C30H26O12	578.142	Flavonoids	579.1	127	+	6.6	24634.4	24547.7	36418.9	39367.4	66350.6	1839.05	2591.64
	47522@[M+H]+@RANK1	Cupressuflavone	3952-18-9	C10034	C30H18O10	538.09	Flavonoids	539.1	521.1	+	9.67	2095.64	2528.35	2404.27	3299.61	5641.28	1257.55	1977.56	1661.39
	49457@[M+H]+@RANK1	Swertiajaponin	6980-25-2	C10187	C22H22O11	462.116	Flavonoids	463.1	445.1	+	13.86	31488.8		25336.8	7075.19	19838.3		27011.3	23565.2
	64241@[M+H]+@RANK1	Peonidin-3-glucoside	68795-37-9	C12141	C22H22O11	462.116	Flavonoids	463.1	301.1	+	6.93	106483	80195.3	169728	227900	189871	34566.4	50685.6	50570.2
	50595@[M+H]+@RANK1	Quercetin-7-O-beta-D-glucopyranoside	491-50-9	C12639	C21H20O12	464.095	Flavonoids	465.1	285	+	6.1	117970	53894.8	10442.7	8554.37	6630.86	119951	185468	150439
	64212@[M+H]+@RANK1	Hesperetin 7-O-glucoside	31712-49-9	C16422	C22H24O11	464.132	Flavonoids	465.1	285.1	+	6.07	117970	53894.8	8047.7	8554.37	6630.86	119951	185468	150439
	64227@[M+H]+@RANK1	Isoquercitrin	21637-25-2	C05623	C21H20O12	464.095	Flavonoids	465.1	303	+	6.22	1.01293e+07	9.24403e+06	99486.3	55240.5	49133.7	1.9016e+07	3.86726e+06	1.86917e+07
	51395@[M+H]+@RANK1	Quercetagetin	90-18-6	C10122	C15H10O8	318.038	Flavonoids	319	109	+	11.58	138659	54507.7	95373.6	24811.3	102821	102850	60616.3	87194.2
	52511@[M+H]+@RANK1	Liquiritin	551-15-5	C16989	C21H22O9	418.126	Flavonoids	419.1	239.1	+	5.73	20435.1	9276.12	19705.5	15536.7	7737.39		456.03	2644.65
	52871@[M+H]+@RANK1	Methyl hesperidin	11013-97-1	C17393	C29H36O15	624.205	Flavonoids	625.2	317.1	+	12.99	5518.26	2524.7	1672.75	3557.33	1322.35	6000.04	4538.68	3141.74
	52936@[M+H]+@RANK1	Plantagoside	78708-33-5	C17531	C21H22O12	466.111	Flavonoids	467.1	287.1	+	6.85	14850.5	7273.22	6774.16	3695.72	4330.62	19448	4637.19	3298.56
	64312@[M+H]+@RANK1	3,9-Dihydroxypterocarpan	61135-91-9	C04271	C15H12O4	256.074	Flavonoids	257.1	95	+	9.65	4018.86	1923.29	2318.51	3784.1	5431.36	899.108	889.002	2125.78
	68205@[M+H]+@RANK1	Hydrangenol	480-47-7	C10262	C15H12O4	256.074	Flavonoids	257.1	105	+	11.31	6776.67	6574.2	17043.3	14048.7	10406.5	3720.16	17271.6	5424.49
	64295@[M+H]+@RANK1	Ononin;Formononetin 7-O-glucoside (Ononin)	486-62-4	C10509	C22H22O9	430.126	Flavonoids	431.1	269.1	+	7.3	3411.15	11998.3	8766.29	6749.63	7663.38	2475.85	1491.94	2513.98
	66194@[M+H]+@RANK1	Cyanidin-3-O-rutinoside chloride	18719-76-1	C04491	C27H31ClO15	630.135	Flavonoids	631.1	137	+	13.55	2148.42	5356.83	5873.81	3484.88	3578.55	4906.99	4092.66	1917.11
	95004@[M+H]+@RANK1	2,3-Dehydrosilybin A	25166-14-7		C25H20O10	480.106	Flavonoids	481.1	463.1	+	5.53		18541	23622.3	37736.6	62593.7	5724.05	4720.98
	44402@[M+H]+@RANK1	Dihydrorobinetin	4382-33-6		C15H12O7	304.058	Flavonoids	305.1	137	+	5.19	6405.09	212459	2904.75	3564.67		444702	424468	263813
	67340@[M+H]+@RANK1	Cimifugin	37921-38-3	C09000	C16H18O6	306.11	Flavonoids	307.1	289.1	+	4.15	1890.76	5033.6	1762.5	1334.63	1115.11	2265.43	5963.21	855.814
	68131@[M+H]+@RANK1	Kuwanon H	76472-87-2	C10100	C45H44O11	760.288	Flavonoids	761.3	743.3	+	12.04	10423.5	5248.75	761.737	9083.31	3050.57	5402.23	16911	6111.44
	43917@[M+H]+@RANK1	Formononetin	485-72-3	C00858	C16H12O4	268.074	Flavonoids	269.1	197.1	+	9.94	3532.43	765.627	2570	5570.16	8152.75	814.9	796.916	820.661
	92763@[M+H]+@RANK1	Cyanidin-3-O-rhamnoside chloride	38533-30-1		C21H21O10	433.113	Flavonoids	434.1	271.1	+	7.32	3089.56	1294.18		1802.86	392	5701.81	7999.99	2973.99
	92784@[M+H]+@RANK1	Malvidin 3,5-diglucoside (Malvin)	16727-30-3	C08718	C29H35O17	655.187	Flavonoids	656.2	331.1	+	12.52	677.322	6475.07		5159.31	372.627		2109
	94059@[M+H]+@RANK1	6''-O-Acetylglycitin	134859-96-4		C24H24O11	488.132	Flavonoids	489.1	285.1	+	12.35	17129.5	12735.8	6618		9852.04	10080.7	16968.1	11440.6
	94974@[M+H]+@RANK1	Buddlenoid A	142750-32-1		C30H26O13	594.137	Flavonoids	595.1	287.1	+	8.17	6747.7	8985.47	8727	5206.99	14484.8	15680	15121.2	196632
	48257@[M+H]+@RANK1	Glabridin	59870-68-7	C10421	C20H20O4	324.136	Flavonoids	325.1	189.1	+	10.93	5192.16	554.945	5712.38	696.136	6568.45	562.27		3561.73
	3676@[M+H]+@RANK1	Diosmin	520-27-4	C10039	C28H32O15	608.174	Flavonoids	609.2	301.1	+	6.74	18269.7	11032.5	4944.32	2989.16	2689.34	34788	22091.1	31486
	49754@[M+H]+@RANK1	Wogonin	632-85-9	C10197	C16H12O5	284.068	Flavonoids	285.1	270.1	+	11.08	9067.67	2977.3	7250.64	7153.8	7734.4	18350.8	18626.1	1710.5
	43786@[M+H]+@RANK1	Homopterocarpin	606-91-7		C17H16O4	284.105	Flavonoids	285.1	107	+	9.07	6293.71	4084.7	6160.55	8947.71	6888.11	3466.86	3234.07	1096.07
	45736@[M+H]+@RANK1	Prunetin	552-59-0	C10521	C16H12O5	284.068	Flavonoids	285.1	242.1	+	11.07	22750.2	32177	16309.8	3518.01	15251.6	20195.5	22824.8	15527.9
	47576@[M+H]+@RANK1	Calycosin	20575-57-9	C01562	C16H12O5	284.068	Flavonoids	285.1	267.1	+	9.1	5057.77	3011.68	3223.38	8081.65	3456.04	1697.46	1729.68	3775.54
	48138@[M+H]+@RANK1	(-)-Maackiain	2035-15-6	C10502	C16H12O5	284.068	Flavonoids	285.1	95	+	8.48	6654.88	7493.89	13193.6	6424.59	15599.2	3829.98	5713.15	1156.3
	1098@[M+H]+@RANK1	5,7-Dihydroxyisoflavone	61-68-7	C02168	C15H15NO2	241.11	Flavonoids	242.1	224.1	+	14.24	648.438	308.112	2849.26	4473.5	297.15	564.957	1452.3	456.413
	3416@[M+H]+@RANK1	Aromadendrin	480-20-6	C00974	C15H12O6	288.063	Flavonoids	289.1	107	+	11.21	7432.03	10015.3	5682.5	8986.97	8389.5	11404.3	6129.48	7880.56
	64207@[M+H]+@RANK1	Fustin	20725-03-5	C01378	C15H12O6	288.063	Flavonoids	289.1	121	+	7.59	26857.9	13720.1	37464.6	30597.8	23569.7	6541.01	3349.72	4196.7
	44508@[M+H]+@RANK1	Hesperetin	520-33-2	C01709	C16H14O6	302.079	Flavonoids	303.1	153	+	9.36	6082.22	4715.35	5930.23	3507.75	581.813	12465.1	15368.3	7387.94
	52931@[M+H]+@RANK1	Homoeriodictyol	446-71-9	C09756	C16H14O6	302.079	Flavonoids	303.1	153	+	6.83	101163	33523	18510.4	19323.6	29505.5	165099	536723	65897
	94837@[M+H]+@RANK1	Blumeatin	118024-26-3		C16H14O6	302.079	Flavonoids	303.1	123	+	5.19	996624	20892.9	13315	10830.1	18408.3	1.21914e+06	23983.6	18076.3
	48006@[M+H]+@RANK1	Homoferreirin	482-01-9	C10457	C17H16O6	316.095	Flavonoids	317.1	153	+	8.09	7594.33	3140.37	9101.26	4426.3	1333.15	5859.22	5257.88	1770.04
	49656@[M+H]+@RANK1	Pedalitin	22384-63-0	C10119	C16H12O7	316.058	Flavonoids	317.1	109	+	12.08	21753.8	24615.2	21293.9	41868.7	14502.4	27912.2	27029.9	28343.1
	47251@[M+H]+@RANK1;47252@[M+H]+@RANK1	(+)-Afzelechin;(-)-Epiafzelechin	2545-00-8;24808-04-6	C09320;C12128	C15H14O5	274.084	Flavonoids	275.1	139	+	1.09	9158.18	15629.1	25662.4	7486.23	13305	12491.7	6008.98	15664.5
	48904@[M+H]+@RANK1;48940@[M+H]+@RANK1	Luteolin-6-C-glucoside;Orientin	4261-42-1;28608-75-5	C01821;C10114	C21H20O11	448.101	Flavonoids	449.1	431.1	+	5.56	232239	100563	16055.7	7421.35	43107.5	253267	275806	148353
	64236@[M+H]+@RANK1;92426@[M+H]+@RANK1	Cyanidin 3-rutinoside;Biorobin	28338-59-2;17297-56-2	C08620	C27H30O15	594.158	Flavonoids	595.2	287.1	+	6.08	3.02149e+07	2.31302e+07	4.19744e+06	3.77658e+06	5.11324e+06	4.81497e+07	5.40462e+07	4.04313e+07
	64244@[M+H]+@RANK1;64941@[M+H]+@RANK1	Delphinidin-3-O-glucoside;Isoquercitrin	6906-38-3;50986-17-9;482-35-9	C12138	C21H20O12	464.095	Flavonoids	465.1	303.1	+	6.06	3.42081e+07	2.12954e+07	173903	171057	188171	4.4097e+07	2.85751e+07	4.50063e+07
	47967@[M+H]+@RANK1;52565@[M+H]+@RANK1	2'-Hydroxydihydrodaidzein;Butin	492-14-8	C03567;C09614	C15H12O5	272.068	Isoflavonoids;Flavonoids	273.1	121	+	8.83	27206	354309	716044	624335	660916	10082.4	5074.26	20319
14.Indoles and derivatives	64468@[M+H]+@RANK1	Leukoaminochrome	29539-03-5	C17756	C8H9NO2	151.063	Indoles and derivatives	152.1	80	+	2.42	1.34868e+06	906728	661039	439212	220451	895157	1.79444e+06	1.62314e+06
	58201@[M+H]+@RANK1	Leucodopachrome	18766-67-1	C05604	C9H9NO4	195.053	Indoles and derivatives	196.1	150.1	+	4.82	12363.3	7120	11654.2	21451	8770.25	7871.59	9500.79	8348.66
	7016@[M+H]+@RANK1	Methoxyindoleacetic acid	3471-31-6	C05660	C11H11NO3	205.074	Indoles and derivatives	206.1	160.1	+	3.76	39071.8	27213.9	29343.2	19076.8	19485.1	46711.4	59206.8	28455.3
	68870@[M+H]+@RANK1	1H-Indole-2,3-dione	91-56-5	C11129	C8H5NO2	147.032	Indoles and derivatives	148	120	+	2.79	4455.95	5740.79	2628.16	11786.1	4070.85	11438.2	5145.14	3241.27
	7009@[M+H]+@RANK1	5,6-Dihydroxyindole	3131-52-0	C05578	C8H7NO2	149.048	Indoles and derivatives	150.1	78	+	6.68	11738.6	14214.7	25559.9	37214.3	28840.5	6041.3	5350.08	6882.79
15.Iridoids	95478@[M+H]+@RANK1	Valechlorine	51771-49-4		C22H31ClO8	458.171	Iridoids	459.2	85.1	+	0.63	3174.07	32295.3	20316.4	9967.47	1993.41	2776.5	34148.5	773.115
	41161@[M+H]+@RANK1	Cornin	548-37-8	C09802	C17H24O10	388.137	Iridoids	389.1	209.1	+	11.91	4936.63	3836.79	1361.01	3606.55	9220.31	5392.73	1422.71	5787.17
	67933@[M+H]+@RANK1	Geniposide	24512-63-8	C09781	C17H24O10	388.137	Iridoids	389.1	209.1	+	5.14	70822	81846.3	99410.4	84314.7	80043.7	31610.5	63415.9	53492.9
	71492@[M+H]+@RANK1	Morroniside	25406-64-8	C17000	C17H26O11	406.148	Iridoids	407.2	227.1	+	4.49	13538.7	7052.09	9863.99	10430.7	10149.4	8498.54	5728.98	3456.3
	67944@[M+H]+@RANK1	Swertiamarin	17388-39-5	C09800	C16H22O10	374.121	Iridoids	375.1	195.1	+	4.82	19516.5	13077	45209.8	40429.2	16814.3	11254.5	6801.4	5266.26
	67924@[M+H]+@RANK1	Agnuside	11027-63-7	C09765	C22H26O11	466.148	Iridoids	467.2	121	+	12.37	32564.5	18839.2	22802.2	12195.6	23544.7	14687.1	15118.7	12309.7
	71312@[M+H]+@RANK1	Acevaltrate	25161-41-5	C16752	C24H32O10	480.2	Iridoids	481.2	85.1	+	5.56	58077.4	37085.8	36226.3	40134.1	65015.7	106112	109605	62596.3
	67721@[M+H]+@RANK1	Ipecoside	15401-60-2	C09464	C27H35NO12	565.216	Iridoids	566.2	548.2	+	12.7	19166.1	19770.8	27663.5	9443.97	20053.2	7364.57	10106.7	17051.8
16.Keto acids and derivatives	62815@[M+H]+@RANK1	2-Keto-6-acetamidocaproate		C05548	C8H13NO4	187.084	Keto acids and derivatives	188.1	100.1	+	1.48	66993.8	52747.3	46132.3	47554.4	54634.1	48209.3	56869.3	46990.8
	3301@[M+H]+@RANK1	2-Isopropyl-3-oxosuccinate	1245945-28-1	C04236	C7H10O5	174.053	Keto acids and derivatives	175.1	129.1	+	0.8	19045.4	15260.7	16375.5	13200.8	13277.7	35359.8	24863.8	20672.6
	58568@[M+H]+@RANK1	(S)-2-Acetolactate		C06010	C5H8O4	132.042	Keto acids and derivatives	133	87	+	1.32	72577.6	67179.5	27858.4	29877.3	31988.5	65466.4	108461	79150.9
	58590@[M+H]+@RANK1	(S)-2-Aceto-2-hydroxybutanoate		C06006	C6H10O4	146.058	Keto acids and derivatives	147.1	57	+	0.66	164539	171279	152782	142501	82264.7	255233	207209	203505
17.Lignans	91590@[M+H]+@RANK1	Anwulignan	107534-93-0		C20H24O4	328.167	Lignans	329.2	135	+	11.6	38183.9	21000.7	32138.5	64269.1	38356.7	15728.1	3087.6	6352.97
	63053@[M+H]+@RANK1	Sesamin	607-80-7	C10882	C20H18O6	354.11	Lignans	355.1	135	+	10.09	2637.06	2141.02	2888.03	5731.18	4617.46	1325.35	227.171	952.399
	68370@[M+H]+@RANK1	Syringaresinol-di-O-glucoside	66791-77-3	C10543	C34H46O18	742.268	Lignans	743.3	563.2	+	11.16	24075.3	11988				16851.5	16838.4	15643.6
	68384@[M+H]+@RANK1	Pinoresinol dimethyl ether	29106-36-3	C10561	C22H26O6	386.173	Lignans	387.2	121.1	+	5.15	116179	97558.2	137325	131735	187771	108129	169564	44106.5
	68662@[M+H]+@RANK1	Veraguensin	19950-55-1	C10892	C22H28O5	372.194	Lignans	373.2	137.1	+	6.75	87666.4	68624.2	75773.3	86398.2	42566.5	79601.8	98161	51906.9
	71534@[M+H]+@RANK1	Schisandrol A	7432-28-2	C17064	C24H32O7	432.215	Lignans	433.2	415.2	+	11.58	7974.01	10383.4	10085.2	15237.7	9805.16	11482.3	13048.7	19969.9
	68646@[M+H]+@RANK1	Podophyllotoxinone	477-49-6	C10875	C22H20O8	412.116	Lignans	413.1	395.1	+	5.42	8403.23	1129.72	2239.64	827.752	6042.6	3201.74	7616.62	1066.83
	2039@[M+H]+@RANK1	Podophyllotoxin	518-28-5	C10874	C22H22O8	414.131	Lignans	415.1	397.1	+	9.66	4814.44	4218.79	3605.09	7746.62	3630.04	1662.48	3126.61	2665.27
	2041@[M+H]+@RANK1	4'-Demethylpodophyllotoxin	40505-27-9	C10553	C21H20O8	400.116	Lignans	401.1	383.1	+	6.43	4364.8	2700.63	12036.6	4987.28	5433.34	1766.84	2438.8	426.865
	68380@[M+H]+@RANK1	Yatein	40456-50-6	C10557	C22H24O7	400.152	Lignans	401.2	161.1	+	12.6	8076.12	3116.56	6636.32	13883.7	6215.63	16591	8352	8146.19
	68532@[M+H]+@RANK1	alpha-Peltatin	568-53-6	C10729	C21H20O8	400.116	Lignans	401.1	165.1	+	12.59	26809.5	10462.4	8267.66	22908.5	9379.07	15992.4	4693.17	15851.6
	64734@[M+H]+@RANK1	Enterolactone	78473-71-9	C18165	C18H18O4	298.121	Lignans	299.1	107	+	12.07	21513	7278.12	26024.7	14346.9	10864.5	17735.3	9025.92	13066.1
	62903@[M+H]+@RANK1	Nordihydroguaiaretic acid	500-38-9	C10719	C18H22O4	302.152	Lignans	303.2	123	+	6.75	14691.8	10894.6	15456	12191.8	10075.7	19187.3	38788.6	24772.1
18.Lipids	58386@[M+H]+@RANK1	16-Hydroxy hexadecanoic acid	506-13-8	C18218	C16H32O3	272.235	Lipids	273.2	55.1	+	6.51	8774.59	14150.2	11607.7	8457.9	7386.14	1407.91	1950.12	4071.92
	36036@[M+H-H2O]+@RANK1	13-HPODE;13-L-Hydroperoxylinoleic acid	33964-75-9	C04717	C18H32O4	312.23	Lipids	295.2	55.1	+	11.98	121802	129963	25878	30789.6	7595.89	199273	194075	166236
	6424@[M+H]+@RANK1	Myristoleic acid	544-64-9	C08322	C14H26O2	226.193	Lipids	227.2	69.1	+	4.96	26451.2	27280.8	33167.6	41145.1	57237.5	6450.41	40893.3	5546
	41200@[M+H]+@RANK1	Chamazulene	529-05-5	C09633	C14H16	184.125	lipids	185.1	157.1	+	8.74	42803.3	23661.3	89962.6	60928.1	52371.4	3852.95	4118.65	5931.92
	187@[M+H]+@RANK1	Palmitic acid	57-10-3	C00249	C16H32O2	256.24	Lipids	257.2	57.1	+	12.92	288952	257680	258741	301091	325797	295824	315821	176316
19.Monoterpenoids	53322@[M]+@RANK1	Terpinolene	586-62-9	C06075	C10H16	136.125	Monoterpenoids	136.1	93.1	+	10.57	12877.1	15352.8	19804.6	10918.3	15912	8270.36	22819	6815.39
	43968@[M+H]+@RANK1	Cantharidin	56-25-7	C16778	C10H12O4	196.074	Monoterpenoids	197.1	95.1	+	6.03	21021.6	6997.59	36778.8	10139.5	12208.8	4955.21	4545.22	1783.17
	94906@[M+H]+@RANK1	Bornyl acetate	5655-61-8	C09837	C12H20O2	196.146	Monoterpenoids	197.2	137.1	+	6.54	10348.3	3428.68	33078.2	18635.5	3543.89	1614.92	1878.41	1102.54
	41072@[M+H]+@RANK1	(-)-Carvone	6485-40-1	C01767	C10H14O	150.104	Monoterpenoids	151.1	53	+	10.86	7503.87	8779.75	6232.03	4654.07	5710.93	4859.13	593.406	6886.13
	58320@[M+H]+@RANK1	Picrocrocin	138-55-6	C17055	C16H26O7	330.168	Monoterpenoids	331.2	151.1	+	9.25	6482.17	4781.13	8600.25	4916	6067.05	730.158	238.24	2028.8
	84985@[M+NA]+@RANK1	Nerylacetate	141-12-8		C12H20O2	196.146	Monoterpenoids	219.1	81.1	+	8.37	9761.86	6498.61	27630.7	15925.1	19311.3	2183.89	3781.41	3791.16
	4020@[M+H]+@RANK1	Cineole	470-82-6	C09844	C10H18O	154.136	Monoterpenoids	155.1	81.1	+	6.78	9019.79	10200.5	15331.4	13355.4	14881.1	7694.89	3860.74	2867.07
	41074@[M+H-H2O]+@RANK1	(S)-(-)-Perillyl alcohol	18457-55-1	C02452	C10H16O	152.12	Monoterpenoids	135.1	91.1	+	11.6	132387	120630	118269	136670	85067.4	142021	108687	92965.8
	71541@[M]+@RANK1	Terpinine-4-ol	562-74-3	C17073	C10H18O	154.136	Monoterpenoids	154.1	43	+	5.45	13060.8	15292.9	20956.3	10198.1	18171.2	5343.88	3850.44	2129.58
	91109@[M+H]+@RANK1	2-(2-Hydroxy-2-propyl)-5-methyl-5-vinyltetrahydrofuran	60047-17-8		C10H18O2	170.131	Monoterpenoids	171.1	55.1	+	5.47	101752	77719.6	107147	119040	113040	13404.4	15217.3	15248.5
	90903@[M+H]+@RANK1	Betulalbuside A	64776-96-1		C16H28O7	332.184	Monoterpenoids	333.2	153.1	+	4.2	8926.45	8248.41	15733.8	5859.68	3529.28	12221.2	35979.3	31609.5
	41101@[M+H]+@RANK1;41120@[M+H]+@RANK1;91004@[M+H]+@RANK1	beta-Citronellol;(S)-(-)-beta-Citronellol	106-22-9;1117-61-9;7540-51-4	C09849;C11386	C10H20O	156.151	Monoterpenoids	157.2	139.1	+	1.41	10100.9	8592.88	9241.01	11403.4	7391.51	13740.7	4011.32	12460
	41060@[M+H-H2O]+@RANK1;41105@[M+H-H2O]+@RANK1;41108@[M+H]+@RANK1;41121@[M+H-H2O]+@RANK1	Geraniol;cis-3,7-Dimethyl-2,6-octadien-1-ol;(+)-alpha-Pinene;(-)-Linalool	106-24-1;106-25-2;7785-70-8;126-91-0	C01500;C09871;C06306;C11388	C10H18O;C10H16	154.136	Monoterpenoids	137.1	81.1	+	10.54	67292.8	18033.8	41220.6	81202.4	52711.6	22074.8	23737.6	15073.7
	41063@[M+H]+@RANK1;41087@[M+H]+@RANK1;41089@[M+H]+@RANK1;41090@[M+H]+@RANK1;41113@[M+H]+@RANK1;41114@[M+H]+@RANK1;41118@[M+H]+@RANK1;64046@[M+H]+@RANK1;90343@[M+H-H2O]+@RANK1;91251@[M+H]+@RANK1	(S)-(-)-Limonene;(R)-(+)-Limonene;Alpha-pinene;Beta-pinene;alpha-Terpinene;p-Mentha-1,4-diene;Gamma-terpinene;(+)-3-Carene;Camphene;Borneol;beta-Phellandrene	5989-54-8;5989-27-5;80-56-8;2437-95-8;18172-67-3;99-86-5;99-85-4;498-15-7;79-92-5;507-70-0;555-10-2	C00521;C06099;C09880;C06307;C09898;C09900;C11382;C06076;C01411;C19818	C10H16;C10H18O	136.125	Monoterpenoids;Prenol lipids	137.1	81.1	+	10.56	67292.8	18033.8	61166.1	81202.4	52711.6	22074.8	23737.6	15073.7
20.Nucleotide and its derivates	101@[M+H]+@RANK1	Nicotinic acid adenine dinucleotide;NAD	53-84-9	C00003	C21H27N7O14P2	663.109	Nucleotide and its derivates	664.1	136.1	+	0.75	433678	393444	819244	481545	953754	420778	425574	314006
	2820@[M+H]+@RANK1	3-Methylxanthine	1076-22-8	C16357	C6H6N4O2	166.049	Nucleotide and its derivates	167.1	42	+	2.71	1699.15	8124.64	3354.8	5445.52	1713.16	5501.94	1671.83	2371.65
	283@[M+H]+@RANK1	Cytosine	71-30-7	C00380	C4H5N3O	111.043	Nucleotide and its derivates	112.1	95	+	0.63	247690	117116	109226	93857.2	24828.1	225598	338934	202817
	86@[M+H]+@RANK1	Adenosine	58-61-7	C00212	C10H13N5O4	267.097	Nucleotide and its derivates	268.1	136.1	+	2.58	6.93415e+07	5.16538e+07	6.13202e+07	4.74847e+07	2.13451e+07	4.43348e+07	7.48337e+07	5.74047e+07
	90@[M+H]+@RANK1	Uridine	58-96-8	C00299	C9H12N2O6	244.07	Nucleotide and its derivates	245.1	113	+	2.47	21844.8	13383.4	4403.76	22207	4719.27	4587.41	3537.7	2303.92
	5734@[M+H]+@RANK1	Pseudouridine	1445-07-4	C02067	C9H12N2O6	244.07	Nucleotide and its derivates	245.1	184.1	+	8.73	4931.12	5598.92	26092.9	15341.7	14488.5
	315@[M+H]+@RANK1	Guanine	73-40-5	C00242	C5H5N5O	151.049	Nucleotide and its derivates	152.1	135	+	2.63	1.08036e+07	8.277e+06	77781	4.27301e+06	71758	8.79524e+06	2.32808e+07	210421
	85@[M+H]+@RANK1	Adenine	73-24-5	C00147	C5H5N5	135.054	Nucleotide and its derivates	136.1	119	+	2.6	2.03368e+07	1.41289e+07	1.89667e+07	108082	153192	1.36397e+07	2.66347e+07	1.45938e+07
	3375@[M+H]+@RANK1	Thymidine	50-89-5	C00214	C10H14N2O5	242.09	Nucleotide and its derivates	243.1	127	+	3.04	11726.7	13630.3	4268.95	2031.94	5693.25	17829.1	24644.6	16715.4
	3376@[M+H]+@RANK1	Cytidine	65-46-3	C00475	C9H13N3O5	243.086	Nucleotide and its derivates	244.1	112.1	+	0.7	282680	154022	57037.9	45921	35592.6	150646	515551	291898
	63895@[M+H]+@RANK1	5'-Deoxyadenosine	4754-39-6	C05198	C10H13N5O3	251.102	Nucleotide and its derivates	252.1	136.1	+	2.41	1.0777e+06	896756	67351.4	73727.8	13900.4	1.51682e+06	2.41471e+06	1.28836e+06
	66970@[M+H]+@RANK1	Cordycepin	73-03-0	C08431	C10H13N5O3	251.102	Nucleotide and its derivates	252.1	136.1	+	2.35	1.0777e+06	896756	67351.4	73727.8	13900.4	1.51682e+06	2.41471e+06	1.28836e+06
	3425@[M+H]+@RANK1	5'-S-Methyl-5'-thioadenosine	2457-80-9	C00170	C11H15N5O3S	297.09	Nucleotide and its derivates	298.1	136.1	+	3.99	1.96423e+06	1.21214e+06	2.2282e+06	2.0748e+06	1.60729e+06	20808.8	10811.4	10890.2
	258@[M+H]+@RANK1	Uracil	66-22-8	C00106	C4H4N2O2	112.027	Nucleotide and its derivates	113	70	+	1.91	377119	205320	314208	236323	138170	194110	302930	280719
	34478@[M+H]+@RANK1	Adenosine 5'-monophosphate	61-19-8	C00020	C10H14N5O7P	347.063	Nucleotide and its derivates	348.1	136.1	+	1.38	6.71426e+06	7.17101e+06	8.13773e+06	9.02341e+06	5.69314e+06	4.86215e+06	4.44696e+06	3.68096e+06
	63401@[M+H]+@RANK1	Adenosine 3'-monophosphate	84-21-9	C01367	C10H14N5O7P	347.063	Nucleotide and its derivates	348.1	136.1	+	2.23	840216	916178	295246	231199	103844	457287	1.7037e+06	1.2929e+06
	4167@[M+H]+@RANK1	beta-Nicotinamide mononucleotide	1094-61-7	C00455	C11H15N2O8P	334.057	Nucleotide and its derivates	335.1	123.1	+	0.73	251345	411391	402366	549563	460067	352602	144447	445988
	83@[M+H]+@RANK1	Hypoxanthine	68-94-0	C00262	C5H4N4O	136.039	Nucleotide and its derivates	137	55	+	2.67	40568.8	11037.7	32406.4	12708.7	31442.6	36258.7	47304.1	32795.4
	3485@[M+H]+@RANK1	Guanosine 3',5'-cyclic monophosphate	7665-99-8	C00942	C10H12N5O7P	345.047	Nucleotide and its derivates	346.1	152.1	+	2.26	1.03028e+06	902939	250299	194159	47658.4	991538	2.82152e+06	1.15105e+06
	91@[M+H]+@RANK1	2'-Deoxyuridine;Deoxyuridine	951-78-0	C00526	C9H12N2O5	228.075	Nucleotide and its derivates	229.1	113	+	2.67	8539.18	5220.18	9639.59	17682	4381.55	9088.29	4084.19	6774.79
	6193@[M+H]+@RANK1	Purine	120-73-0	C15587	C5H4N4	120.044	Nucleotide and its derivates	121.1	94	+	2.05	13087.4	7348.03	2743.54	1720.91	7461.34	8251.36	9126.99	8650.45
	87@[M+H]+@RANK1	Guanosine	118-00-3	C00387	C10H13N5O5	283.092	Nucleotide and its derivates	284.1	152.1	+	2.65	8.26637e+06	5.69462e+06	30083.1	17576.4	1.48942e+06	8.2735e+06	1.44416e+07	7.58637e+06
	84@[M+H]+@RANK1	Inosine	58-63-9	C00294	C10H12N4O5	268.081	Nucleotide and its derivates	269.1	137	+	2.6	4.12454e+06	15512.9	3.80041e+06	2.20278e+06	820549	4.22531e+06	11048.3	7909.41
	2302@[M+H]+@RANK1	Flavin adenine dinucleotide (FAD)	146-14-5	C00016	C27H33N9O15P2	785.157	Nucleotide and its derivates	786.2	348.1	+	4.08	274641	225240	128402	235573	365845	64316.4	84500.5	40212.4
	58454@[M+H]+@RANK1	2'-Deoxyinosine-5'-monophosphate	3393-18-8	C06196	C10H13N4O7P	332.052	Nucleotide and its derivates	333.1	137	+	1.92	3944.74	104042	5154.06	5700.92	173649	83318	115723	88607
	3598@[M-H]-@RANK1;3599@[M-H]-@RANK1	Uridine 5'-diphospho-D-glucose;UDP-D-galactose;Uridine diphosphategalactose	133-89-1;2956-16-3	C00029;C00052	C15H24N2O17P2	566.055	Nucleotide and its derivates;Pyrimidine nucleotides	565	323	-	0.71	7.05186e+06	4.54328e+06	6.08496e+06	6.89996e+06	8.71173e+06	3.85315e+06	4.54368e+06	3.63444e+06
21.Organic acids	58024@[M+H]+@RANK1	Aminomalonic acid	1068-84-4	C00872	C3H5NO4	119.022	Organic acids	120	74	+	0.65	64894.7	45881.4	43792.8	37004.4	47453.9	48783.8	49598	61871.9
	6987@[M+H]+@RANK1	2-Hydroxyethanesulfonate	107-36-8	C05123	C2H6O4S	125.999	Organic acids	127	109	+	0.76	42953.1	24181.9	41766	46204.1	47881.2	20782.9	15111.6	30862.9
	3231@[M+H]+@RANK1	Phosphoric acid	7664-38-2	C00009	H3O4P	97.9769	Organic acids	99	81	+	0.65	3.4508e+06	2.92227e+06	2.33538e+06	2.08846e+06	2.18263e+06	3.28308e+06	4.64554e+06	3.74568e+06
	69790@[M+H]+@RANK1	2-Hydroxy-3-carboxybenzalpyruvate	162794-83-4	C14095	C11H8O6	236.032	Organic acids	237	191	+	11.13	5749.49	4616.57	7793.31	9087.62	3992.97	2135.47	22717.1	5249.25
	35690@[M+H]+@RANK1	2-Hydroxybutanoic acid	3347-90-8	C05984	C4H8O3	104.047	Organic acids	105.1	59	+	0.64	1.68861e+06	1.46181e+06	1.52807e+06	1.48928e+06	1.33097e+06	1.61626e+06	1.62016e+06	1.38985e+06
	4155@[M+H]+@RANK1	4-Guanidinobutyric acid	463-00-3	C01035	C5H11N3O2	145.085	Organic acids	146.1	86.1	+	1.31	79778.6	55387.1	68230.3	59001.9	77939.3	58274.4	97657.9	66879.8
	62391@[M+H]+@RANK1	p-Toluenesulfonic acid	3233-58-7;104-15-4	C06677	C7H8O4S	188.014	Organic acids	189	91.1	+	11.24	11925.2	10383	29562.9	15392.1	21888.7	12276.8	10308.1	9052.12
	63576@[M+H]+@RANK1	Phosphonoacetate	4408-78-0	C05682	C2H5O5P	139.987	Organic acids	141	95	+	1.88	7553.87	15907.7	18963.7	12264	53118.2	5056.93	12806.1	5577.89
	75@[M+H]+@RANK1	5-Aminolevulinate	106-60-5	C00430	C5H9NO3	131.058	Organic acids	132.1	55	+	1.56	4996.24	62523.1	46061	32892.6	18424.4	6987.3	9640.79	66840.1
	44803@[M+H]+@RANK1	2-Picolinic acid	14639-25-9;98-98-6	C10164	C6H5NO2	123.032	Organic acids	124	78	+	1.33	759493	815497	1.42655e+06	875438	1.02672e+06	376002	660729	320028
	3300@[M+H]+@RANK1	cis-Aconitic acid	499-12-7;585-84-2	C00417	C6H6O6	174.016	Organic acids and derivatives	175	69	+	1.46	1.89684e+06	1.55871e+06	1.64445e+06	1.65374e+06	2.24166e+06	898940	1.78802e+06	1.64873e+06
22.Organonitrogen compounds	81@[M+H]+@RANK1	Bilirubin	635-65-4	C00486	C33H36N4O6	584.263	Organoheterocyclic compounds	585.3	299.1	+	12.2	8270.59	5160.6		6199.44	9047.5	3103.89	9716.1	8680.04
	278@[M+H]+@RANK1	Betaine aldehyde	7418-61-3	C00576	C5H11NO	101.084	Organonitrogen compounds	102.1	58.1	+	0.75	29959.6	24741.3	33077.8	35792	19433.7	9495.37	15010.7	24131.2
	52@[M+H]+@RANK1	L-Carnitine	541-15-1	C00318	C7H15NO3	161.105	Organonitrogen compounds	162.1	43	+	0.69	189623	135551	243541	215297	255631	128572	161628	82621.5
	392@[M+H]+@RANK1	Sphingosine	123-78-4	C00319	C18H37NO2	299.282	Organonitrogen compounds	300.3	282.3	+	11.95	7679.04	5506.97	2951.14	6234.11	7432.48	1537.77	4538.53	4350.06
	64944@[M+H]+@RANK1	N,N-Dimethylaniline	121-69-7	C02846	C8H11N	121.089	Organonitrogen compounds	122.1	107.1	+	2.74	27512.4	25532.6	24726.5	20746.2	25929.9	26280.7	40537.9	35668
	7017@[M+H]+@RANK1	Beta-Aminopropionitrile	151-18-8	C05670	C3H6N2	70.0531	Organonitrogen compounds	71.1	54	+	0.74	11165.4	18431.9		2768.05		14181	10040.8	11152.2
	138@[M-H]-@RANK1	Raffinose	512-69-6	C00492	C18H32O16	504.169	Organooxygen compounds	503.2	89	-	1.31	106419	119422	241574	201303	295035	23202.4	17830.5	18195.5
23.Organooxygen compounds	3428@[M+H]+@RANK1	3-Dehydrosphinganine	16105-69-4	C02934	C18H37NO2	299.282	Organooxygen compounds	300.3	56.1	+	12.07	12625.7	10401.7	9651.82	14715.4	19419.9	9346	4232.89	14579.2
	3429@[M+H]+@RANK1	N-Acetyl-D-glucosamine 6-phosphate	1746-32-3	C00357	C8H16NO9P	301.056	Organooxygen compounds	302.1	99	+	5.5	46873.9		1613.55	106675	22567.2	8945.5	7486.28
	3477@[M+H]+@RANK1	Galactinol	3687-64-7	C01235	C12H22O11	342.116	Organooxygen compounds	343.1	181.1	+	2.79	35741.2	8376.35	25713.9	20549.1	19961.5	10017.6	76434.4	40167.7
	3585@[M+NA]+@RANK1	Maltotriose	1109-28-0	C01835	C18H32O16	504.169	Organooxygen compounds	527.2	365.1	+	1.23	157340	166005	565888	438449	487205	16435.9	60456.3	71308.3
	44694@[M+NA]+@RANK1	1-Kestose	470-69-9	C03661	C18H32O16	504.169	Organooxygen compounds	527.2	203.1	+	0.74	32879.6	28202.1	37682.1	17042.1	21014.7	16090	40361.5	24457.8
	63147@[M+H-H2O]+@RANK1	4-O-alpha-D-Galactopyranuronosyl-D-galacturonic acid	5894-59-7	C02273	C12H18O13	370.075	Organooxygen compounds	353.1	97	+	11.43	23769.3	21123.7	23684.9	56469.6	12986.7	20851.7	27927.8	6046.18
	916@[M+NA]+@RANK1	Lactulose	4618-18-2	C07064	C12H22O11	342.116	Organooxygen compounds	365.1	203.1	+	0.77	2.04415e+06	1.9912e+06	1.71817e+06	771394	2.67116e+06	1.5824e+06	1.56444e+06	1.92248e+06
	379@[M+NA]+@RANK1	Glucose 1-phosphate	59-56-3	C00103	C6H13O9P	260.03	Organooxygen compounds	283	121	+	13	839095	575058	559250	563227	615476	431948	618981	368027
	5987@[M+NA]+@RANK1	Mannose 6-phosphate	3672-15-9	C00275	C6H13O9P	260.03	Organooxygen compounds	283	185	+	13.03	45639.1	53256.4	30052.2	43841.5	48828.7	33904.6	33666.4	27840
	4005@[M+H]+@RANK1	Dyclonine	586-60-7	C07881	C18H27NO2	289.204	Organooxygen compounds	290.2	98.1	+	5.96	3841.68	1626.32	6072.35	8531.58	10123.7	448.476	6737.74	1877.79
	63232@[M+H]+@RANK1	N,N'-diacetylchitobiose	35061-50-8	C01674	C16H28N2O11	424.169	Organooxygen compounds	425.2	204.1	+	0.77	32263.9	15014.2	14860.5	9668.71	7523.31	19878	17574.8	28966.4
	6951@[M+NA]+@RANK1	Stachyose	10094-58-3;470-55-3	C01613	C24H42O21	666.222	Organooxygen compounds	689.2	527.2	+	0.73	38293.8	110740	122373	73066.7	120276	11180.1	11687.1	10579.5
	592@[M+H]+@RANK1	Streptozotocin	18883-66-4	C07313	C8H15N3O7	265.091	Organooxygen compounds	266.1	140.1	+	0.72	6380.12	8155.6	45495.2	6684.5	37458.7	8254.83	4870.79	11408.7
	44136@[M+H]+@RANK1	Hygromycin B	31282-04-9	C01925	C20H37N3O13	527.233	Organooxygen compounds	528.2	177.1	+	4.48	5403.39	2436.34	4509.22	7100.5	9126.75
	62459@[M+H-H2O]+@RANK1	D-Arabinose 5-phosphate	13137-52-5	C01112	C5H11O8P	230.019	Organooxygen compounds	213	99	+	6.29	7631.27	15086.7	15512.4	7027.52	19010.9	3799.61
	65654@[M+H]+@RANK1	Erythrose	583-50-6	C01796	C4H8O4	120.042	Organooxygen compounds	121	103	+	3.05	322982	27167.4	29997.6	38933.3	49245.4	240897	419479	45143.1
	45856@[M+H]+@RANK1	Glyceric acid	473-81-4	C00258	C3H6O4	106.027	Organooxygen compounds	107	89	+	0.55	84640.4	32518.2	135966	106949	90141.8	123310	119283	124796
	58549@[M+H]+@RANK1	Beta-D-Fructose 2-phosphate	19046-69-6	C03267	C6H13O9P	260.03	Organooxygen compounds	261	99	+	0.75	726481	791940	457857	439108	251162	1.36918e+06	1.47053e+06	1.27505e+06
	6026@[M+NA]+@RANK1	Nicotinic acid mononucleotide	321-02-8	C01185	C11H14NO9P	335.041	Organooxygen compounds	358	121	+	5.66	14882.4	11504	14380	8186.86	21090.3	950.613	493.641
	62397@[M+H]+@RANK1	1-(beta-D-Ribofuranosyl)-1,4-dihydronicotinamide	19132-12-8	C15497	C11H16N2O5	256.106	Organooxygen compounds	257.1	108	+	2.8	34957.1	9155.1	59469.9	42631	7042.17	3411.16	1943.7	5740.13
	61662@[M+H]+@RANK1	1-(alpha-Methyl-4-(2-methylpropyl)benzeneacetate)-beta-D-Glucopyranuronic acid	115075-59-7	C03033	C19H26O8	382.163	Organooxygen compounds	383.2	189.1	+	12.18	25061.6	24183.4	19641.9	14457.5	16013.5	30042.1	10475.1	12929.7
	61672@[M+H]+@RANK1	Tetrahydroaldosterone-3-glucuronide	20605-81-6	C03033	C27H40O11	540.257	Organooxygen compounds	541.3	347.2	+	0.72	4268.22		7862.5		15051.1	520.978	7831.37	4237.61
	61678@[M+H]+@RANK1	3-alpha-hydroxy-5-alpha-androstane-17-one 3-D-glucuronide		C03033	C25H38O8	466.257	Organooxygen compounds	467.3	273.2	+	12.35	3652.89	7585.18	3621.06	2429.48	736.097	13138.3	9313.79	18465.3
	63624@[M+H]+@RANK1	Linamarin	554-35-8	C01594	C10H17NO6	247.106	Organooxygen compounds	248.1	68	+	0.71	4530.25	5461.29	3916.45	3280	5002.35	7097.79	9816.2	15414.6
	2496@[M+H]+@RANK1	Streptomycin	57-92-1	C00413	C21H39N7O12	581.266	Organooxygen compounds	582.3	263.1	+	12.84	5578.3	2580.89	6733.47	11602.3	3143.72	6634.02	14273.4	3304.07
	3755@[M+H]+@RANK1;63118@[M+H]+@RANK1	Beta-D-Glucose;alpha-D-Glucose	492-61-5;492-62-6	C00221;C00267	C6H12O6	180.063	Organooxygen compounds	181.1	163.1	+	3.27	6598.71	3549.29	2174.85	5539.19	2453.29	5333.04	6491.82	6335.12
	61661@[M+H]+@RANK1;61674@[M+H]+@RANK1	25-Hydroxyvitamin D2-25-glucuronide;25-Hydroxyvitamin D2 25-(beta-glucuronide)	76020-77-4	C03033	C34H52O8	588.366	Organooxygen compounds	589.4	395.3	+	13.7	4048.67	2484.52	2610.89	3658.71	5910.1	1846.3	2039.95	2639.23
24.Others(Alcohols and polyols,Lactones et al)	3327@[M+H]+@RANK1	3-Dehydroquinate	10534-44-8	C00944	C7H10O6	190.048	Alcohols and polyols	191.1	145.1	+	10.56	6162.39	1677.18	10451.7	5597.28	3476.34	5605.61	4819.5	2775.89
	68856@[M+H]+@RANK1	5-Methyl-2-furaldehyde	620-02-0	C11115	C6H6O2	110.037	Aldehyde	111	55.1	+	0.76	71326.3	74395.6	192897	153952	140773	22937.6	23390.6	10630.5
	66134@[M+H]+@RANK1	N,N-Dimethyl-1,4-phenylenediamine	99-98-9	C04203	C8H12N2	136.1	Amines	137.1	120.1	+	2.56	1.27044e+06	862742	1.20202e+06	9490.09	9695.21	873777	1.43772e+06	1.08853e+06
	298@[M+H]+@RANK1	Urocanic acid	104-98-3	C00785	C6H6N2O2	138.043	Azoles	139.1	93	+	4.21	40432.8	40253.9	56955.9	17118.5	43007.8	53892.3	62065.9	59587.8
	72298@[M+H]+@RANK1	Tricyclazole	41814-78-2	C18492	C9H7N3S	189.036	Azoles	190	136	+	12.25	66911.9	59505.8	45779.5	63525.4	41086.5	54446.3	29560.4	77750.7
	61979@[M+H]+@RANK1	N1-(alpha-D-ribosyl)-5,6-dimethyl-benzimidazole	132-13-8	C05775	C14H18N2O4	278.127	Benzimidazole ribonucleosides and ribonucleotides	279.1	147.1	+	11.88	171873	93324.3	33397.8	26844	15976.6	187784	204444	301169
	68667@[M+H]+@RANK1	Carbendazim	10605-21-7	C10897	C9H9N3O2	191.069	Benzimidazoles	192.1	160.1	+	4.1	5.40887e+06	4.32081e+06	3.89324e+06	3.01296e+06	4.24068e+06	4.70171e+06	6.6236e+06	3.44183e+06
	4161@[M+H]+@RANK1	Dimethylbenzimidazole	582-60-5	C03114	C9H10N2	146.084	Benzimidazoles	147.1	131.1	+	10.56	9626.9	3965.3	4471.21	8433	12314.4	3270	5360.3	3697.81
	44059@[M+H]+@RANK1	Safrole	94-59-7	C10490	C10H10O2	162.068	Benzodioxoles	163.1	122	+	12.26	295454	377820	306058	241801	422790	315693		339894
	70116@[M+H]+@RANK1	Benzofuran	271-89-6	C14512	C8H6O	118.042	Benzofurans	119	91.1	+	5.15	176850	304006	591998	323469	333594	109615	163677	74314.7
	317@[M+H]+@RANK1	Anthranilic acid	118-92-3	C00108	C7H7NO2	137.048	Benzoic acid derivatives	138.1	120	+	2.88	183692	140166	293933	260040	355248	56227.7	65892.8	40961.1
	3261@[M+H]+@RANK1	p-Aminobenzoate	150-13-0	C00568	C7H7NO2	137.048	Benzoic acid derivatives	138.1	77	+	0.74	813867	788889	1.12333e+06	973643	922016	723506	588476	543104
	65761@[M+H]+@RANK1	6-Methoxymellein	13410-15-6	C02381	C11H12O4	208.074	Benzopyrans	209.1	163.1	+	8.22	2616.81	1901.2	1428.52	938.475	4641.26	1211.63	2636.22	2021.51
	64534@[M+H]+@RANK1	(R)-2-Hydroxy-2H-1,4-benzoxazin-3(4H)-one	23520-34-5	C15769	C8H7NO3	165.043	Benzoxazines	166	108	+	5.05	6484.9	9717.5	10689	8331.21	10390.6		2741.26	1181.26
	43210@[M+H]+@RANK1	Palmitoylethanolamide	544-31-0	C16512	C18H37NO2	299.282	Carboximidic acids and derivatives	300.3	62.1	+	12.61	386448	281834		31120.2		615594	690480	425578
	4255@[M+NA]+@RANK1	DG(16:0/16:0/0:0)	30334-71-5	C00165	C35H68O5	568.507	Glycerolipids	591.5	313.3	+	13.42	2.55119e+06	1.19815e+06	2.34815e+06	2.81908e+06	359530	1.93885e+06	918693	1.52068e+06
	3474@[M+H]+@RANK1	AICAR	3031-94-5	C04677	C9H15N4O8P	338.063	Imidazole ribonucleosides and ribonucleotides	339.1	110	+	13.28	816133	687691	817373	190604	699335	969311	872539	552555
	599@[M+H]+@RANK1	Levamisole	14769-73-4	C07070	C11H12N2S	204.072	Imidazothiazoles	205.1	91.1	+	12.04	26462.7	12992.7	16778.1	24097.6	17691.8	21513.4	19981.3	20275.1
	71493@[M+H]+@RANK1	Neocnidilide	4567-33-3	C17002	C12H18O2	194.131	Lactones	195.1	79.1	+	6.81	20394.6	14493.6	28171.4	20909.1	26206.1	3054.88	12243.8	2812.29
	70306@[M+H]+@RANK1	Zeranol	26538-44-3	C14752	C18H26O5	322.178	Macrolides and analogues	323.2	305.2	+	11.85	5240.66	5982.17			744.588	15436.6	11503.5	5091.18
	70304@[M+H]+@RANK1;70305@[M+H]+@RANK1	alpha-Zearalenol;beta-Zearalenol	36455-72-8;71030-11-0	C14750;C14751	C18H24O5	320.162	Macrolides and analogues	321.2	303.2	+	5.39	94492.1	73936.2	1119.81	141600	3943	189345	159518	103287
	62807@[M+H]+@RANK1	1-Naphthol	90-15-3	C11714	C10H8O	144.058	Naphthalenes	145.1	127.1	+	8.74	27093	42713.8	69526.6	43548.3	58322.3	3343	3777.57	3088
	3264@[M+H]+@RANK1	6-hydroxynicotinic acid	5006-66-6	C01020	C6H5NO3	139.027	Nicotinic acid derivatives	140	122	+	3.94	2797.02	3879.35	2141.01	1847.64	2345.22	1941.6	3950.3	4668.44
	240@[M+H]+@RANK1	Nicotinic acid	59-67-6	C00253	C6H5NO2	123.032	Nicotinic acid derivatives	124	78	+	0.73	712039	653434	684025	712368	690511	691696	601554	484658
	68364@[M+H]+@RANK1	N-Feruloyl putrescine	501-13-3	C10497	C14H20N2O3	264.147	Phenolamides	265.2	72.1	+	4.33	51738.3	47393.2	83222.9	78976.4	75642.4	33407.1	37754.8	26004.6
	65903@[M+H]+@RANK1	4-Hydroxyphenyl-2-propionic acid	938-96-5	C03080	C9H10O3	166.063	Phenylpropanoic acids	167.1	121.1	+	10.09	8220.29	6497.83	6582.91	3285.12	6531.49	6028.63	5838.98	6168.96
	5745@[M+H]+@RANK1	L-3-Phenyllactic acid	20312-36-1;7326-19-4	C05607	C9H10O3	166.063	Phenylpropanoic acids	167.1	91.1	+	10.1	10434.9	8914.91	17563.6	16809.3	12567.5	4931.13	18195.5	11236.3
	66572@[M+H]+@RANK1	Styrene-cis-2,3-dihydrodiol		C07084	C8H10O2	138.068	polyol	139.1	39	+	5.12	19956.1	17039	47553.9	35122.1	22949.8	14683.2	10058.7	2962.48
	44279@[M-H]-@RANK1	trans-Piceid	27208-80-6	C10275	C21H24O8	404.147	Stilbenes	403.1	45	-	6.24	3819.77	16099	41040.2	3259.82	28455.5		2910.41
	43904@[M+H]+@RANK1	(-)-Salsoline	89-31-6	C09640	C11H15NO2	193.11	Tetrahydroisoquinolines	194.1	117.1	+	4.25	3035.4	4901.77	8886.12	5793.86	4154.67	4068.17	2842.12	3324.35
	66434@[M+H]+@RANK1	Deethylatrazine	6190-65-4	C06559	C6H10ClN5	187.062	Triazines	188.1	146	+	3.81	4.97848e+06	3.25989e+06	2.44729e+06	2.00427e+06	1.51124e+06	4.38338e+06	6.0792e+06	3.7757e+06
	72293@[M+H]+@RANK1	1,2,5,6-Tetrahydro-4H-pyrrolo[3,2,1-ij]quinolin-4-one	57369-32-1	C18487	C11H11NO	173.084	Quinolines and derivatives	174.1	146.1	+	10.56	8660.89	4349.88	4539.23	4162.49	5060.42	5095.07	5086.56	4277.68
	5841@[M+H]+@RANK1	Xanthurenic acid	59-00-7	C02470	C10H7NO4	205.038	Quinolines and derivatives	206	160	+	2.96	27495.6	29223.3	30697	19897.1	21964.4	10547	12984.6	20504.9
25.Phenols and phenol esters	65519@[M+H]+@RANK1	Phenyl acetate	122-79-2	C00548	C8H8O2	136.052	Phenol esters	137.1	95	+	10.56	32946.9	8764.95	39888.1	34893	40687	27934.3	8898.97	18448.4
	2956@[M+H]+@RANK1	Trimethoprim	738-70-5	C01965	C14H18N4O3	290.138	Phenol ethers	291.1	123.1	+	5.08	24608	10305.6	4564.25	4178.19	5704.25	23624.4	21053.9	8893.8
	3005@[M+H]+@RANK1	Venlafaxine	93413-69-5	C07187	C17H27NO2	277.204	Phenol ethers	278.2	58.1	+	13.73	2151.71	3181.51	3633	2596.41	2423.92	2421.8	3270.79	3696.25
	69025@[M+H]+@RANK1	Acetovanillone	498-02-2	C11380	C9H10O3	166.063	Phenols	167.1	43	+	5.24	967510	1.05352e+06	1.60665e+06	2.13002e+06	1.13247e+06	4738.45	4032.59	4287.47
	65561@[M+H]+@RANK1	Pyrogallol;1,2,3-Trihydroxybenzene	87-66-1	C01108	C6H6O3	126.032	Phenols	127	81	+	3.52	56598.3	43796.7	24188.9	28023.5	30234.1	57376.2	57035.2	36824.3
	3262@[M+H]+@RANK1	3-Hydroxybenzoic acid	99-06-9	C00587	C7H6O3	138.032	Phenols	139	121	+	8.39	9167.16	5057.38	7413.86	8515.57	7536.77	5126.24	7778.9	7338.52
	44699@[M+H]+@RANK1	2,5-Dihydroxybenzaldehyde	1194-98-5	C05585	C7H6O3	138.032	Phenols	139	65	+	5.09	42095	19630.1	59540.2	73485.2	27250.8	28628.9	24259.3	15931.6
	63101@[M+H]+@RANK1	3,4-Dihydroxybenzaldehyde;Protocatechuic aldehyde; 3,4-Dihydroxybenzaldehyde	139-85-5	C16700	C7H6O3	138.032	Phenols	139	65	+	4.29	67579.5	49855	23053.9	37937	27790.8	106547	96269.3	89546.5
	66508@[M+H]+@RANK1	3-Ethyl-1,2-benzenediol	933-99-3	C06728	C8H10O2	138.068	Phenols	139.1	79.1	+	0.74	566759	564742	613748	645608	701160	426413	482767	297155
	68615@[M+H]+@RANK1	Sesamol	533-31-3	C10832	C7H6O3	138.032	Phenols	139	111	+	3.34	15452.5	20967.6	5532.41	4319.36	4214.84	31581.5	37349.7	24061.8
	88219@[M+H]+@RANK1	1,2-Dimethoxybenzene	91-16-7		C8H10O2	138.068	Phenols	139.1	51	+	0.76	12798.1	20000.7	20551.3	14403.5	21466.5	16468.6	14809.2	9800.56
	93197@[M+H]+@RANK1	Ginkgolic acid C17:1	111047-30-4		C24H38O3	374.282	Phenols	375.3	331.3	+	11.46	295272	496020	428775	401589	442370	558960	378404	404746
	87107@[M+H]+@RANK1	Batatasin III	56684-87-8		C15H16O3	244.11	Phenols	245.1	107	+	8.73	3025.61	9799.3	20690	31606.1	5059.63	1660.18	2150.64	3319.18
	58313@[M+H]+@RANK1	6-Gingerol; 6-Gingerol;[6]-Gingerol;Gingerol	58253-27-3;23513-14-6	C10462	C17H26O4	294.183	Phenols	295.2	151.1	+	11.99	109665	92722.9	43469.5	42123.6	17855.3	163642	225783	143185
	73578@[M+H]+@RANK1	Acetic acid m-cresyl ester	122-46-3		C9H10O2	150.068	Phenols	151.1	109.1	+	7.28	14199.4	17475.6	17277.6	20388.4	27242.7	3657.66	4935.87	3426.27
	70954@[M+H]+@RANK1	Benzyl acetate	140-11-4	C15513	C9H10O2	150.068	Phenols	151.1	91.1	+	10.86	14445.6	8689.41	12984.9	25034.5	18713.3	10233	11009.2	8882.17
	65893@[M+H]+@RANK1	2-Carboxybenzaldehyde	119-67-5	C03057	C8H6O3	150.032	Phenols	151	105	+	3.07	21812	9032.48	9217.13	14529	6648.28	15120.2	23975	13399.8
	94834@[M+H]+@RANK1	Moracin O	123702-97-6		C19H18O5	326.115	Phenols	327.1	239.1	+	9.52	2907.91	756.238	4970.72	2053.33	1860.46	331.936	347.875	182.7
	64196@[M+H]+@RANK1	Demethoxycurcumin	22608-11-3	C17742	C20H18O5	338.115	Phenols	339.1	147	+	4.91	8792.3	8419.55	4626.14	6536.16	6506.85	583.212	2899.69	2347.98
	1297@[M+H]+@RANK1	Benzoic acid	65-85-0	C00180	C7H6O2	122.037	Phenols	123	77	+	5.95	1.09317e+06	143418	194079	504492	2.094e+06	25727.6	27690.1	21561.6
	62451@[M+H]+@RANK1	4-Hydroxybenzaldehyde	123-08-0	C00633	C7H6O2	122.037	Phenols	123	77	+	1.91	2.13947e+06	2.2068e+06	1.64211e+06	784961	1.01014e+06	2.81655e+06	4.16022e+06	2.52856e+06
	70020@[M+H]+@RANK1	3-Ethylphenol	620-17-7	C14386	C8H10O	122.073	Phenols	123.1	79.1	+	10.56	91861.1	62021.4	149104	119976	61617.1	29481.8	40339.8	64942.4
	70177@[M+H]+@RANK1	2,4-Dimethylphenol	105-67-9	C14582	C8H10O	122.073	Phenols	123.1	65	+	10.56	8257.79	6570	11100.7	9976.17	8441.1	6397.8	5622.17	3201.47
	41033@[M+H]+@RANK1	Cannabinol	521-35-7	C07580	C21H26O2	310.193	Phenols	311.2	91.1	+	11.75	117599	23013	46243.6	81016.4	16403.3	16852.3	11772	25743.4
	89164@[M+H]+@RANK1	Moracin C	69120-06-5		C19H18O4	310.121	Phenols	311.1	55.1	+	13.99	132752	119330	79763.6	101989	150870	81324.2	115870	121527
	53241@[M+H]+@RANK1	(E)-3-Hydroxy-5-methoxystilbene	35302-70-6	C10276	C15H14O2	226.099	Phenols	227.1	91.1	+	8.74	90333.9	90416.6	32149.9	158439	179298	1030.52	2186.45	547.785
	44726@[M+H]+@RANK1	Methyl gallate	99-24-1		C8H8O5	184.037	Phenols	185	125	+	4.44	128415	78640.6	304441	221217	16115.6	4395.48	2024.01	1007.95
	89218@[M+H]+@RANK1	Octyl Gallate	1034-01-1		C15H22O5	282.147	Phenols	283.2	153	+	12.97	68284.2	57082.3	56300.8	70555.5	90099.9	68587.2	80971.2	70092.1
	67345@[M+H]+@RANK1	Encecalin	20628-09-5	C09005	C14H16O3	232.11	Phenols	233.1	177.1	+	10.56	40314.3	30325	38993.1	58906.2	18765.7	34016.7	13045.3	6174.93
	65@[M+H]+@RANK1	Metanephrine	5001-33-2	C05588	C10H15NO3	197.105	Phenols	198.1	180.1	+	2.13	2489.37	2651.68	1293.38	1013.11	1231.7	2017.33	848.656	2148.56
	4236@[M+H]+@RANK1	p-Cresol	106-44-5	C01468	C7H8O	108.058	Phenols	109.1	94	+	7.28	10776.2	10468.3	19455	10154.2	12477.5	5965.93	4450.07	5448.55
	697@[M+H-H2O]+@RANK1	4-Hydroxy-3-methoxymandelate;Vanillylmandelic acid	55-10-7	C05584	C9H10O5	198.053	Phenols	181.1	65	+	3.27	4580.05	2847.69	5059.87	12076.5	3603.08	2685.28	5420.6	6352.56
	88535@[M+H]+@RANK1	Propyl paraben	94-13-3		C10H12O3	180.079	Phenols	181.1	43.1	+	3.26	5811.89	5365.97	5899.2	13399.4	6123.68	2032.72	2293.02	4156.4
	67775@[M+H]+@RANK1	Broussonin C	76045-49-3	C09524	C20H24O3	312.173	Phenols	313.2	55.1	+	13.23	13229.9	13172.6	7090.78	15138.3	8982.27	14461.5	8841.34	9785.87
	68217@[M+H]+@RANK1	4'-Prenyloxyresveratrol	69065-16-3	C10283	C19H20O4	312.136	Phenols	313.1	55.1	+	11.85	25627.5	20569.3	13061.1	12508.9	11941.8	30676.1	49063.5	51177.8
	4150@[M+H]+@RANK1	3-Hydroxyphenylacetic acid	621-37-4	C05593	C8H8O3	152.047	Phenols	153.1	107	+	5.06	30386.4	84214.6	49792.1	64020.8	26020.8	21374.8	31285.9	14992.3
	62927@[M+H]+@RANK1	Vanillin	121-33-5	C00755	C8H8O3	152.047	Phenols	153.1	65	+	5.9	110162	27238	305840	58903.9	63108.2	14940.9	33383.1	17624.5
	69425@[M+H]+@RANK1	Methyl salicylate;Methyl 2-hydroxybenzoate	119-36-8	C12305	C8H8O3	152.047	Phenols	153.1	65	+	9.82	8717.73	8346.76	10093.1	11626.9	5965.24	7344.55	7664.99	5393.96
	58316@[M+H]+@RANK1	Tetrahydrocurcumin	36062-04-1		C21H24O6	372.157	Phenols	373.2	137.1	+	9.38	5443.76	5899.43	2858.89	2582.55	6798.43	381.013	1083.51	977.476
	44447@[M+H]+@RANK1	Curcumin	458-37-7	C10443	C21H20O6	368.126	Phenols	369.1	177.1	+	5.69	5769.29	13815.4	8026.9	12701.4	14918.8	919.635
	58358@[M+H]+@RANK1	Benzaldehyde	100-52-7	C00261	C7H6O	106.042	Phenols	107	79	+	2.82	182219	122105	189625	140200	65313.4	194727	246304	145370
	93288@[M+H]+@RANK1	Ethyl 3,4,5-trimethoxybenzoate	6178-44-5		C12H16O5	240.1	Phenols	241.1	195.1	+	0.53	6311.06	2900.92	2355.47	1356.22	2077.66	2030.97	4885.94	1094.15
	67222@[M+H]+@RANK1	Mulberrofuran A	68978-04-1	C08846	C25H28O4	392.199	Phenols	393.2	55.1	+	13.23	8863.64	10812.4	5757.83	2348.84	6412.35	16623.5	9589.64	10239.7
	5471@[M+H]+@RANK1	Vanillic acid	121-34-6	C06672	C8H8O4	168.042	Phenols	169	65	+	3.78	69289.1	52348.9	92184.3	90901.5	127845	15624.9	20676	17872.9
	58200@[M+H]+@RANK1	3-Methoxy-4-hydroxyphenylglycolaldehyde	17592-23-3	C05583	C9H10O4	182.058	Phenols	183.1	123	+	7.99	10435.8	4600.09	167525	12762.6	1844.95	1924.88	1786.27	1291.92
	6217@[M+H]+@RANK1	Guaiacol	90-05-1	C15572;C01502	C7H8O2	124.052	Phenols	125.1	65	+	5.62	355342	282709	494380	50221.3	445001	1436.29	5636.49	2457.6
	61@[M+H]+@RANK1	p-Octopamine	104-14-3	C04227	C8H11NO2	153.079	Phenols	154.1	91.1	+	3.84	1.86039e+07	1.99799e+07	2.24642e+07	2.01103e+07	2.12184e+07	2.0725e+07	2.0768e+07	1.78017e+07
	68016@[M+H]+@RANK1	Dihydromethysticin	19902-91-1	C09926	C15H16O5	276.1	Phenols	277.1	135	+	11.97	83959.9	82132	71912.7	21758	30278.6	113427	122685	87254.7
	63629@[M+H]+@RANK1	Taxiphyllin	21401-21-8	C01855	C14H17NO7	311.101	Phenols	312.1	132	+	13.76	10481.5	3127.21	13315.5	6570.02	6256.66	4915.39	7007.87	7761.86
	87907@[M+H]+@RANK1	alpha-Hexylcinnamaldehyde	101-86-0		C15H20O	216.151	Phenols	217.2	91.1	+	8.71	21298.9	12572.8	32648.9	24170.5	19772.9	2545.44	2624.55	527.638
	89151@[M+H]+@RANK1	7-(4-Hydroxyphenyl)-1-phenyl-4-hepten-3-one	100667-52-5		C19H20O2	280.146	Phenols	281.2	105.1	+	12.53	100428	123123	137636	82125.9	118696	132119	96139.2	72872.7
	92372@[M+H]+@RANK1	Oleocanthal	289030-99-5		C17H20O5	304.131	Phenols	305.1	121.1	+	12.4	24958.8	15666.7	18438.4	12739.9	12840	27642.1	23509.9	32568.4
	93199@[M+H]+@RANK1	5-Tricosyl-1,3-benzenediol	70110-60-0		C29H52O2	432.397	Phenols	433.4	123	+	13.85	12209.9	5675.53	6166.21	6818.84	7102.05	4981.71	5833.98	6569.09
	53841@[M+H]+@RANK1	Beta-Tocotrienol	490-23-3	C14154	C28H42O2	410.318	Phenols	411.3	151.1	+	12.18	6546.55	7329.95	11502.4	5430.39	7542.87	17775.8	5248	14704.5
	68062@[M+H]+@RANK1	Yangonin	500-62-9	C09980	C15H14O4	258.089	Phenols	259.1	161.1	+	12.12	35782.7	41865.3	19555	33218.6	23547.2	24556.9	26501.3	60757.6
	68521@[M+H]+@RANK1	Paeonolide	72520-92-4	C10715	C20H28O12	460.158	Phenols	461.2	167.1	+	12.07	18854.6	6086.09	2256.5	3415.82	31101	9981.36	1545.11	1520.76
	68593@[M+H]+@RANK1	Leiocarposide	71953-77-0	C10805	C27H34O16	614.185	Phenols	615.2	435.1	+	12.29		23133.4	65331.6	37614.1	51088.2	63563.1
	71736@[M+H]+@RANK1	10-Gingerol	23513-15-7	C17496	C21H34O4	350.246	Phenols	351.3	151.1	+	12.44	23606.2	14871.4	31595.7	33796.5	16119.3	18043.2	24362.7	21510.8
	87365@[M+H]+@RANK1	5-Heneicosylresorcinol	70110-59-7		C27H48O2	404.365	Phenols	405.4	123	+	12.05	20569.9	4564	9990.25	16351.2	2348.99	3903.78	3456.51	26365.3
	89532@[M+H]+@RANK1	Hamamelitannin	469-32-9		C20H20O14	484.085	Phenols	485.1	153	+	12.29	6101.93	47958.3	17942.4	9777.62	27768.5	28632.7	8223.28
	86906@[M+H]+@RANK1	N-(p-Hydroxyphenethyl)actinidine	15794-92-0	C09984	C18H22NO	268.17	Phenols	269.2	121.1	+	9.87	3312.43	3056.34	2853.98	1555.58	4071.09	1501.57	1988.61	2004.68
	91684@[M+H]+@RANK1	Mulberrofuran Q	101383-35-1		C34H24O10	592.137	Phenols	593.1	575.1	+	13.28	4553.52	2436.14	8722.63	8403.94	7855.76	5509.69	8297.29	12222.6
	93160@[M+H]+@RANK1	Cassiaside B	119170-51-3		C26H30O14	566.164	Phenols	567.2	255.1	+	13.12	7065.55	4508.67	3659.88	1655.69	3046.26	2896.93	7991.8	4422.99
	93203@[M+H]+@RANK1	5-Heptadecylresorcinol	41442-57-3		C23H40O2	348.303	Phenols	349.3	123	+	7.44	13457.2	5527.41	28998.1	12353.8	25829.6	1849.37	3496.52	2076.36
	225@[M+H]+@RANK1	alpha-Tocopherol	59-02-9	C02477	C29H50O2	430.381	Phenols	431.4	165.1	+	13.37	12854.6	36625.3	34089.7	70422.5	59413.5	27053.5	20534	42766.6
	89560@[M+H]+@RANK1	Ethyl gallate	831-61-8		C9H10O5	198.053	Phenols	199.1	153	+	8.86	34700.3	29279.2	69526.2	47428.9	53306.1	5683.49	4202.37	1531.68
	230@[M+H]+@RANK1	Beta-Tocopherol	148-03-8	C14152	C28H48O2	416.365	Phenols	417.4	151.1	+	12.07	12236.4	19058.4	7839.56	14266.9	12024.4	13278.4	16549.8	3867.1
	93381@[M+H]+@RANK1	beta-Glucogallin	13405-60-2		C13H16O10	332.074	Phenols	333.1	153	+	2.42	8089.24	4035.98	6248.69	6942.6	17281.9	4179.53	8669.27	4553.11
	86409@[M+H]+@RANK1;86522@[M+H]+@RANK1	3-Ethoxy-4-hydroxybenzaldehyde;Ethyl salicylate	121-32-4;118-61-6		C9H10O3	166.063	Phenols	167.1	121	+	5.72	13596.5	24628.9	65006.1	38835.2	35264.8	19809.2	24858.9	9653.54
	4148@[M+H]+@RANK1;63105@[M+H]+@RANK1;88534@[M+H]+@RANK1	Phloretic acid;3-(2-Hydroxyphenyl)propanoic acid;Ethylparaben	501-97-3;495-78-3;120-47-8	C01744;C01198	C9H10O3	166.063	Phenols;Phenylpropanoic acids	167.1	121.067	+	2.84	1.87561e+06	1.49269e+06	1.65306e+06	1.23383e+06	560705	1.75323e+06	2.7263e+06	1.27455e+06
26.Phenylpropanoids	68333@[M-H]-@RANK1	Echinacoside	82854-37-3	C10450	C35H46O20	786.258	Phenylpropanoids	785.3	161	-	5.35	3469.42	2926.21	4324.47	13956.6	5846.86	787.955	625.926	196.26
	44022@[M+H]+@RANK1	Osthol	484-12-8	C09280	C15H16O3	244.11	Phenylpropanoids	245.1	189.1	+	12.08	11953.3	17027	24781.4	20401.9	12896.2	22656	27299	12533.3
	87513@[M+H]+@RANK1	threo-1-C-Syringylglycerol	121748-11-6		C11H16O6	244.095	Phenylpropanoids	245.1	153.1	+	8.73	6702.12	2358.08	2889.68	12862.8	6876	499.333	1039.52	507.659
	306@[M+H]+@RANK1	2-Hydroxycinnamic acid	583-17-5;614-60-8	C01772	C9H8O3	164.047	Phenylpropanoids	165.1	103.1	+	5.44	19962.6	42605	71418.9	39893.3	21626.4	4259.28	7147.23	11143.8
	63104@[M+H]+@RANK1	Cinnamic acid	140-10-3	C00423	C9H8O2	148.052	Phenylpropanoids	149.1	131	+	2.84	4300.64	5658.33	2589.86	2928.72	2270.65	2826.37	6736.49	5112.23
	87897@[M+H]+@RANK1	3-(2-Hydroxyphenyl)-2-propenal	60125-23-7		C9H8O2	148.052	Phenylpropanoids	149.1	131	+	6.67	11975.8	3307.82	9074.19	5645.94	8555.03	1339.94	451.307	2613.44
	1200@[M+H]+@RANK1	Xanthotoxin	298-81-7	C01864	C12H8O4	216.042	Phenylpropanoids	217	174	+	9.24	527.451	2224.96	5165.66	1354.42	1528.52	240.343	473.026	3667.34
	1201@[M+H]+@RANK1	Xanthotoxol	2009-24-7	C00841	C11H6O4	202.027	Phenylpropanoids	203	175	+	8.74	11397.9	4039.31	7986.62	7053.72	11671.6	3049.06	2160.79	1097.21
	63108@[M+H]+@RANK1	Coniferylaldehyde	458-36-6	C02666	C10H10O3	178.063	Phenylpropanoids	179.1	91.1	+	6.78	84464.4	29232	105685	105309	90878.4	13601	23415.1	22223.1
	95343@[M+H]+@RANK1	3,4,5-Trimethoxycinnamyl alcohol	30273-62-2		C12H16O4	224.105	Phenylpropanoids	225.1	207.1	+	10.4	10733	12596.9	39468.5	20657.3	29604.3	17564	8773.36	9809
	71477@[M+H]+@RANK1	Isoimperatorin	482-45-1	C16976	C16H14O4	270.089	Phenylpropanoids	271.1	203	+	12.03	10538.1	6101.81	10932.6	17550.5	8334.64	10972.3	4515.16	26463.5
	69561@[M+H]+@RANK1	1-(4-Hydroxyphenyl)propan-1-one	70-70-2	C13342	C9H10O2	150.068	Phenylpropanoids	151.1	121	+	9.9	10750.9	7226.44	12723.4	8044.42	7755.03	9645.47	4313.9	9100.38
	3498@[M+H]+@RANK1	Chlorogenic acid	327-97-9;202650-88-2	C00852	C16H18O9	354.095	Phenylpropanoids	355.1	163	+	5.27	3814.71	6325.58	5501.31	3752.54	4917.63	8588.38	5215.5	1934.72
	87119@[M+H]+@RANK1	1-Caffeoylquinic acid	1241-87-8		C16H18O9	354.095	Phenylpropanoids	355.1	121	+	4.63	34939.8	30208.8	21625.2	20656.8	24561.7	34748.5	48206.6	47935.6
	64175@[M+H]+@RANK1	Scopolin	531-44-2	C01527	C16H18O9	354.095	Phenylpropanoids	355.1	193.1	+	9.99	3070.68	909.857	2952.65	3094.29	2211.86	1635.68	1446.73	1022.89
	3504@[M+H]+@RANK1	Rosmarinic acid	537-15-5;20283-92-5	C01850	C18H16O8	360.085	Phenylpropanoids	361.1	163	+	6.99	8175.17	5005.07	21333	13630.5	10053.4	1548.41	315.735	1284.67
	66385@[M+H]+@RANK1	Methyl cinnamate	103-26-4	C06358	C10H10O2	162.068	Phenylpropanoids	163.1	103.1	+	4.9	155445	122409	130162	142795	196501	90463.5	94585.4	74833
	68348@[M+H]+@RANK1	4-Methoxycinnamaldehyde	1963-36-6	C10475	C10H10O2	162.068	Phenylpropanoids	163.1	145.1	+	6.8	3732.23	9652.32	8406.94	5366.93	8231.98	3082.84	2509.24	5068.81
	6931@[M+H]+@RANK1	Cinnamaldehyde	14371-10-9;104-55-2	C00903	C9H8O	132.058	Phenylpropanoids	133.1	55	+	6.34	22125	22295.3	47438.1	30460.5	43644	12765.7	15573.9	4059.73
	4156@[M+H]+@RANK1	Ferulic acid; Trans-Ferulic acid;trans-Ferulic acid	1135-24-6;537-98-4	C01494	C10H10O4	194.058	Phenylpropanoids	195.1	117	+	4.86	20415.8	15495.8	38628.3	40741.8	45701	1605.95	15550	1578.62
	64942@[M+H]+@RANK1	3-Hydroxy-4-methoxycinnamic acid;Isoferulic acid	537-73-5	C10470	C10H10O4	194.058	Phenylpropanoids	195.1	149.1	+	4.87	19173.6	24211.8	13219	26616.5	25043.7	29022.4	25539.9	15307
	68350@[M+H]+@RANK1	Methyl caffeate acid	3843-74-1	C10477	C10H10O4	194.058	Phenylpropanoids	195.1	121	+	4.6	26191.9	33875.2	38662.6	15975.3	13817.6	16780.7	20238.2	13149
	3316@[M+H]+@RANK1	Caffeic acid	331-39-5	C01481	C9H8O4	180.042	Phenylpropanoids	181	163	+	4.44	5096.07	2904.61	1186.1	3599.11	3590	766.882	1503.74	2586.63
	44377@[M+H]+@RANK1	Coniferyl alcohol	458-35-5;32811-40-8	C00590	C10H12O3	180.079	Phenylpropanoids	181.1	149.1	+	3.27	4578.53	1299.98	6271.13	1539.61	4918.86	3897.59	4255.74	2148.12
	64170@[M+H]+@RANK1	Trans-caffeic acid	501-16-6	C01197	C9H8O4	180.042	Phenylpropanoids	181	121	+	3.31	17821.2	16153.8	13680.1	10114.1	9382.67	17369.2	18376.5	11801.8
	90607@[M+H]+@RANK1	3-Methoxy-4,5-methylenedioxycinnamaldehyde	74683-19-5		C11H10O4	206.058	Phenylpropanoids	207.1	189.1	+	5.04	13819.6	13241.9	17208.3	14786.5	20534.6	23926.8	21986.4	8011.14
	94811@[M+H]+@RANK1	Benzyl cinnamate	103-41-3		C16H14O2	238.099	Phenylpropanoids	239.1	91.1	+	4.55	20910.6	10293.8	10689.9	14610	21496.6	4323.78	2821.86	1575.54
	64181@[M+H]+@RANK1	Syringin	118-34-3	C01533	C17H24O9	372.142	Phenylpropanoids	373.1	193.1	+	4.61	116385	62772.6	113355	133925	159129	3092.44	6420.82	2664.08
	95700@[M+H]+@RANK1	C-Veratroylglycol	168293-10-5		C10H12O5	212.068	Phenylpropanoids	213.1	123	+	3.47	10909.7	5185.82	4938.92	5655.04	5141.41	611.15	12032.3	809.364
	68367@[M+H]+@RANK1	Verbascoside	61276-17-3	C10501	C29H36O15	624.205	Phenylpropanoids	625.2	137.1	+	6.14	9866.7	7057.17	1257.04	2534.95	3803.04	4158.46	13420.9	7647.93
	68331@[M+H]+@RANK1	Dihydroconiferyl alcohol	2305-13-7	C10448	C10H14O3	182.094	Phenylpropanoids	183.1	165.1	+	7.99	191099	131831	288290	243083	317284	2719.45	4507.17	1165.4
	71523@[M+H]+@RANK1	Phillyrin;Phillyroside	487-41-2	C17048	C27H34O11	534.21	Phenylpropanoids	535.2	373.2	+	7.76	7296.51	4390.71	5808	11810.3	9295.42	2174.66	492.784	452.048
	44806@[M+H]+@RANK1	trans-3,5-Dimethoxy-4-hydroxy cinnamaldehydee	4206-58-0	C05610	C11H12O4	208.074	Phenylpropanoids	209.1	55	+	5.17	474393	272120	596825	439726	843777	12408.3	46084.3	23603.2
	67953@[M+H]+@RANK1	DL-Benzylsuccinic acid		C09816	C11H12O4	208.074	Phenylpropanoids	209.1	117.1	+	4.95	33597.8	21739.2	64300.8	8297.24	93577	5748.11	12168.9	2342.08
	68320@[M+H]+@RANK1	beta-Asarone	5273-86-9	C10430	C12H16O3	208.11	Phenylpropanoids	209.1	41	+	4.94	37329.3	29991	53746.8	41284.9	1845.26	608.888	3018.04
	67393@[M+H]+@RANK1	Angelicin	523-50-2	C09060	C11H6O3	186.032	Phenylpropanoids	187	131	+	8.97	19075	7999.76	13549.3	13036.6	12953.8	4684.23	1425.43	1912.05
	90190@[M+H]+@RANK1	1,4-Dicaffeoylquinic acid	1182-34-9		C25H24O12	516.127	Phenylpropanoids	517.1	121	+	5.77	9648.42	6459.09	9172.63	3919.2	6763.84	2999.96	11491.3	12362.8
	89559@[M+H]+@RANK1	Cinnamyl cinnamate	122-69-0		C18H16O2	264.115	Phenylpropanoids	265.1	117.1	+	4.26	3862.98	6113.47	4239.23	4075.13	5927.91	4232.24	2404.53	2023.55
	66386@[M+H]+@RANK1	Ethyl cinnamate	103-36-6	C06359	C11H12O2	176.084	Phenylpropanoids	177.1	131	+	4.85	19515.8	21982.3	25280	11023.3	30700.9	10936.8	10421.3	9939
	64182@[M+H]+@RANK1;95687@[M+H]+@RANK1	Coniferin;Myzodendrone	531-29-3;101705-37-7	C00761	C16H22O8	342.131	Phenylpropanoids;Phenols	343.1	163.1	+	2.79	2661.09	3638.02	2455.62	3832.44	4691.94	2495.12	3538.37	1340.38
27.phytohormone	STD_120330-92-9@-@RANK1	N-((-)-jasmonoyl)-S-isoleucine	120330-92-9	C18699	C18H29NO4	323.21	phytohormone	322	130	-	10.41	35647.2	5581.91	2332.13			5715.73	24088.2	13148
	STD_22059-21-8@+@RANK1	1-Aminocyclopropanecarboxylic acid	22059-21-8		C4H7NO2	101.048	phytohormone	102	56	+	0.7	165910	128764	157234	130629	180554	128878	699459	96231.9
	STD_39924-52-2@+@RANK1	Methyl jasmonate	39924-52-2	C11512	C13H20O3	224.141	phytohormone	225	151	+	11.3	5180.7	15155.1	7825.97	4923.91	5031.15	9786.65	12956.9	9260.47
	STD_487-89-8@+@RANK1	Indole-3-carboxaldehyde	487-89-8	C08493	C9H7NO	145.053	phytohormone	146	118	+	6.73	63387.5	24289.9	75209	84031.9	35398.8	20332.9	19290.9	37346.5
	STD_87-51-4@+@RANK1	Indole-3-acetic acid	87-51-4	C00954	C10H9NO2	175.063	phytohormone	176	130	+	7.14	58013.2	60304.2	85825.8	66288.5	50978.8	30538.9	21290.8	30206.1
	STD_14894-18-9@+@RANK1	DL-Dihydrozeatin	14894-18-9	C02029	C10H15N5O	221.128	phytohormone	222	136	+	3.52	3603.03	5755.52	7206.32	4945.79	8789.58	6263.61	4340.22	2901.76
	STD_133-32-4@+@RANK1	3-Indolebutyric acid	133-32-4	C11284	C12H13NO2	203.095	phytohormone	204	186	+	9	10497.7	3566.08	10527.1	10406.1	12933.8	3576.19	2489.09	4117.76
	STD_6025-53-2@+@RANK1	trans-Zeatin-riboside	6025-53-2	C16431	C15H21N5O5	351.154	phytohormone	352	220	+	4.31	32603.6	21648.7	50162	48140.3	19377.7	6978	127545	8032.44
28.Prenol lipids	44724@[M+H]+@RANK1	4-Isopropylbenzoic acid	536-66-3	C06578	C10H12O2	164.084	Prenol lipids	165.1	119.1	+	9	25065	23462.6	25846.5	21774.7	28727.6	6389.68	9512.25	10148.9
	67890@[M+H]+@RANK1	Lactaroviolin	85-33-6	C09696	C15H14O	210.104	Prenol lipids	211.1	193.1	+	10.51	64033.9	34491.9	87240.1	88257.9	123684	2668.2	3246.66
	53316@[M+H]+@RANK1	Piperitenone	491-09-8	C01951	C10H14O	150.104	Prenol lipids	151.1	39	+	9.92	3391.04	1075.08	1677.06	3855.09	4355.98	1847.36	995.248	1912.14
	53420@[M+H-H2O]+@RANK1	Capsidiol	37208-05-2	C09627	C15H24O2	236.178	Prenol lipids	219.2	135.1	+	9.52	6024.75	6486.17	6085.87	3300.9	10557.1	2013.68	2561.95	2616.99
	41460@[M+H]+@RANK1	Norbixin	542-40-5	C08608	C24H28O4	380.199	Prenol lipids	381.2	345.2	+	9.84		1802.34	975.599	1752.49	1968.92	918.799	1145.32	1516.91
	41491@[M+H]+@RANK1	Lutein	127-40-2	C08601	C40H56O2	568.428	Prenol lipids	569.4	533.4	+	13.14	22936.6	25851.9	20264.2	13167.2	18412.7	32566.6	22054.8	12752.1
	67886@[M+H]+@RANK1	alpha-Irone	79-69-6;35124-13-1	C09690	C14H22O	206.167	Prenol lipids	207.2	147.1	+	5.05	109161	83664.1	84710.4	88827.9	94978.7	114141	115316	74488.4
	2276@[M+H]+@RANK1;41512@[M+H]+@RANK1	Retinal;9-cis-Retinal	116-31-4;514-85-2	C00376;C16681	C20H28O	284.214	Prenol lipids	285.2	161.1	+	9.07	8021.92	7387.18	4011.59	3189.35	6074.07	1793.87	4353.63	9501.76
29.Pteridines and derivatives, purine nucleosides, pyridines and derivatives, pyrimidine nucleosides, pyrimidine nucleotides and pyrrolopyrimidines	6215@[M-H]-@RANK1	5-Methyltetrahydrofolic acid	134-35-0	C00440	C20H25N7O6	459.187	Pteridines and derivatives	458.2	329.1	-	3.28	84750.4	57145.4	95428.5	71650.3	53600.9	40238.8	64201.8	44171
	44874@[M+H]+@RANK1	Isoxanthopterin	529-69-1	C03975	C6H5N5O2	179.044	Pteridines and derivatives	180.1	135	+	3.26	208413	144055	185210	140022	142912	135505	166945	133066
	595@[M+H]+@RANK1	Folinic acid	58-05-9	C03479	C20H23N7O7	473.166	Pteridines and derivatives	474.2	327.1	+	5.94	49024.7	27576.5	42606.7	59210.3	29462.6	5301.82	4989.18	2345.25
	3020@[M+H]+@RANK1	Vidarabine	5536-17-4;24356-66-9	C07195	C10H13N5O4	267.097	Purine nucleosides	268.1	136.1	+	2.28	6.93415e+07	5.16538e+07	6.13202e+07	4.74847e+07	2.13451e+07	4.34111e+07	7.48337e+07	5.74047e+07
	58235@[M+H]+@RANK1	2'-O-Methyladenosine	2140-79-6	C04779	C11H15N5O4	281.112	Purine nucleosides	282.1	136.1	+	2.72	218926	169549	160662	53544.7	51868.7	205436	270633	253739
	69076@[M+H]+@RANK1	9-Riburonosyladenine	553592	C11501	C10H11N5O5	281.076	Purine Nucleosides	282.1	136.1	+	12.54	37703.8	15264.5	17458.1	13169.6	20215.2	28535.9	11504	24488.5
	34522@[M-H]-@RANK1	ADP	58-64-0	C00008	C10H15N5O10P2	427.029	Purine nucleotides	426	79	-	2.41	5035.69	3910.87	2210.03	2867.7	4067.01	3539.82	8933.83	1547.08
	3532@[M-H]-@RANK1	dGDP	3493-09-2	C00361	C10H15N5O10P2	427.029	Purine nucleotides	426	79	-	3.12	3386.41	214.875	2289.61	695	672.688	7143.79	2757.59	1640.29
	3459@[M+H]+@RANK1	Adenosine 2',3'-cyclic phosphate	634-01-5	C02353	C10H12N5O6P	329.053	Purine nucleotides	330.1	136.1	+	1.86	924519	454444	273619	174959	36222.8	962572	2.25148e+06	1.35484e+06
	3689@[M+H]+@RANK1	Dephospho-CoA	3633-59-8	C00882	C21H35N7O13P2S	687.149	Purine nucleotides	688.2	261.1	+	6.85	2802.14	4905.6	1945.14	3232.25	5771.54	773.157	6108.84	4183.38
	274@[M+H]+@RANK1	3-Carbamyl-1-methylpyridinium (1-Methylnicotinamide)	3106-60-3	C02918	C7H8N2O	136.064	Pyridines and derivatives	137.1	94.1	+	6.36	55946.6	28808.1	32061.2	36713.6	53019.3	47761.6	46633.4	29574.6
	1501@[M+H]+@RANK1	N1-Methyl-2-pyridone-5-carboxamide	701-44-0	C05842	C7H8N2O2	152.059	Pyridines and derivatives	153.1	108	+	2.63	4805.58	5150.08	6786.05	4044.89	2132.22	15746.8	17430.4	4392.24
	1502@[M+H]+@RANK1	N1-Methyl-4-pyridone-3-carboxamide	769-49-3	C05843	C7H8N2O2	152.059	Pyridines and derivatives	153.1	136	+	2.66	59523.7	534252	42506.2	30195.5	21002.6	54002.5	62242.6	34099.4
	68002@[M+H]+@RANK1	(S)-Actinidine	524-03-8	C09910	C10H13N	147.105	Pyridines and derivatives	148.1	132.1	+	2.8	6170.77	3507	14201.7	4767.92	4513.02	3422.84	3500.37	3154.04
	235@[M+H]+@RANK1	Pyridoxal 5'-phosphate	54-47-7	C00018	C8H10NO6P	247.025	Pyridines and derivatives	248	150.1	+	1.8	4668.23	1471.42	1800.52	1624.77	1418.1	17078.9	1350.28	1047.21
	849@[M+H]+@RANK1	Isonicotinic acid	55-22-1	C07446	C6H5NO2	123.032	Pyridines and derivatives	124	53	+	2.3	3720.66	2229.26	5286.17	3837.72	3008.99	2306.83	2624.04	5277.15
	6936@[M+H]+@RANK1	4-Pyridoxolactone	4753-19-9	C00971	C8H7NO3	165.043	Pyridines and derivatives	166	106	+	4.92	8807.79	13017.5	34693.3	23317.4	9630.64	4272.56	5368.62	599.84
	73241@[M+H]+@RANK1	5-(3-Pyridyl)-2-hydroxytetrahydrofuran	53798-73-5	C19578	C9H11NO2	165.079	Pyridines and derivatives	166.1	104	+	2.8	16690.5	13298.7	19239.5	16453	9477.22	16827.6	29997.1	16789
	58109@[M+H]+@RANK1	5-Methyldeoxycytidine	838-07-3	C03592	C10H15N3O4	241.106	Pyrimidine nucleosides	242.1	126.1	+	0.54	1559.84	8368.37	1013.61	267.236	502.203	1480.65	1639.7	2476.42
	5884@[M-H]-@RANK1	Uridine diphosphate glucuronic acid	63700-19-6	C00167	C15H22N2O18P2	580.034	Pyrimidine nucleotides	579	403	-	1.53	27981.5	10790.1	3898.18	7751.71	21323.7	12498.8	10904.5	14153.8
	97@[M-H]-@RANK1	Uridine 5'-diphosphate	58-98-0	C00015	C9H14N2O12P2	404.002	Pyrimidine nucleotides	403	158.9	-	4.94	4293.31	5055.12	2666.13	3401.96	2877.8	7331.57	5568.05	3327.75
	4140@[M+H]+@RANK1	dUMP	964-26-1	C00365	C9H13N2O8P	308.041	Pyrimidine nucleotides	309	113	+	0.76	24801.4	22099.8	5034.95	3134.34	9004.68	8557.17	19678.2	17820.8
	6279@[M+H]+@RANK1	Queuine	72496-59-4	C01449	C12H15N5O3	277.117	Pyrrolopyrimidines	278.1	163.1	+	11.55	5701.37	18681.2	4875.63	4242.82	17925.2	6047	4808.31	12977.7
30.Quinones	68285@[M+H]+@RANK1	9-Methoxy-alpha-lapachone	35241-80-6	C10372	C16H16O4	272.105	Quinones	273.1	255.1	+	6.51	15151.9	20574.3	13421.5	6304.45	8171.74	10322.1	13127.4	15078.9
	71671@[M+H]+@RANK1	Acetylshikonin	24502-78-1	C17413	C18H18O6	330.11	Quinones	331.1	55.1	+	6.39	2126.82	13842	2264.11	2230.18	12610.8	1307.71
	44061@[M+H]+@RANK1	Juglone	481-39-0	C03840	C10H6O3	174.032	Quinones	175	147	+	8.74	17992.7	15966.3	24190.6	7817.31	17358.9	19215.2	7340.52	5277.81
	68229@[M+H]+@RANK1	Aristolindiquinone	86533-36-0	C10300	C12H10O4	218.058	Quinones	219.1	105	+	11.14	21578.7	42732.5	14468	32148.4	46602.7	15324.9	35773.7	39194.1
	68247@[M+H]+@RANK1	Deoxylapachol	3568-90-9	C10325	C15H14O2	226.099	Quinones	227.1	55.1	+	4.93	28155.6	25824.2	8613.51	11315.5	2377.45	8326.71	15288.7	11807.2
	68274@[M+H]+@RANK1	Isodiospyrin	20175-84-2	C10358	C22H14O6	374.079	Quinones	375.1	357.1	+	11.28	6158.51	4127	7060.07	12208.3	3013.1	20794.5	8654.37	5679.25
	68295@[M+H]+@RANK1	Plumbagin	481-42-5	C10387	C11H8O3	188.047	Quinones	189.1	41	+	8.73	9019.25	6036.99	14307.5	9408.78	7560.64		1057.53	1548.49
	68298@[M+H]+@RANK1	Primin	15121-94-5	C10390	C12H16O3	208.11	Quinones	209.1	43.1	+	5.17	310485	180105	345490	306490	451688	17958	35195.1	14660
	68255@[M+H]+@RANK1	Droserone	478-40-0	C10335	C11H8O4	204.042	Quinones	205	187	+	12.12	1358.01	6028.75	2909.27	7077.39	8201.66	7804.89	4741.82	17545.4
	228@[M+H]+@RANK1	Vitamin K1	84-80-0	C02059	C31H46O2	450.35	Quinones	451.4	187.1	+	13.44	5672.96	9122.65	4555.87	6309.13	6284.14	8528.87	4498.72	5992.76
	87074@[M+H]+@RANK1	Shikonin	517-88-4	C10292	C16H16O5	288.1	Quinones	289.1	271.1	+	5.14	859246	690768	49137	56569.3	58478.1	1.87831e+06	2.05132e+06	1.37083e+06
	68223@[M+H]+@RANK1;71673@[M+H]+@RANK1	Isoarnebin I;Dimethylacrylshikonin	5162-01-6;24502-79-2	C10293;C17415	C21H22O6	370.142	Quinones	371.1	55.1	+	7.77	4989.5	4897.95	14681.9	12457.8	10340.6	705.66	494.862	479.765
31.Sesquiterpenoids	71681@[M+H]+@RANK1	Linderalactone	728-61-0	C17425	C15H16O3	244.11	Sesquiterpenoids	245.1	199.1	+	8.74	10780.2	33449	37402.8	40846.5	23734.7	514.485	1549.5	1571
	64101@[M+H]+@RANK1	trans-Caryophyllene	87-44-5	C09629	C15H24	204.188	Sesquiterpenoids	205.2	95.1	+	12.12	50021.6	87865.3	101977	110644	110080	80257.1	75807.9	105534
	53447@[M+H]+@RANK1	Guaiol	489-86-1	C09676	C15H26O	222.198	Sesquiterpenoids	223.2	205.2	+	12.1	7053		5126.77	3909.95	2289.21	4985.77	7723.21	6917.5
	41185@[M+H]+@RANK1	Alpha-Santonin	481-06-1	C02206	C15H18O3	246.126	Sesquiterpenoids	247.1	173.1	+	7.87	96540	80294.3	192279	178817	158926	6460.98	8515.66	7355.96
	44414@[M+H]+@RANK1	Leucodin	17946-87-1	C09394	C15H18O3	246.126	Sesquiterpenoids	247.1	39	+	7.84		3072.41	6416.75	6636.08
	67838@[M+H]+@RANK1	Xanthatin	26791-73-1	C09601	C15H18O3	246.126	Sesquiterpenoids	247.1	229.1	+	8.39	22320.3	10176.9	35865.8	23985.4	2177.17	1608.39	3278.81	2834.34
	92924@[M+H]+@RANK1	Curcolone	17015-43-9		C15H18O3	246.126	Sesquiterpenoids	247.1	229.1	+	8.37	22320.3	1067.93	35865.8	23985.4	2177.17	1608.39	3278.81	2834.34
	532@[M+H]+@RANK1	Artemisinin	63968-64-9	C09538	C15H22O5	282.147	Sesquiterpenoids	283.2	110.1	+	13.02	606991	523128	506417	580888	578613	483969	660000	389439
	53412@[M+H]+@RANK1	Alantolactone	546-43-0	C09289	C15H20O2	232.146	Sesquiterpenoids	233.2	105.1	+	11.93	27887.2	9638.44	23786.7	34750.9	41812.6	60799.9	22443.9	40409.8
	67738@[M+H]+@RANK1	Isoalantolactone	470-17-7	C09484	C15H20O2	232.146	Sesquiterpenoids	233.2	105.1	+	12.31	32476.6	78411.7	36858.7	46065.3	56070.8	35997.5	22019.5	19276.5
	67649@[M+H]+@RANK1	Costunolide	553-21-9	C09382	C15H20O2	232.146	Sesquiterpenoids	233.2	161.1	+	12.21	35910.8	26470.5	28692.8	34833.9	31594.3	20327.3	15817	44455.3
	71332@[M+H]+@RANK1	Bisabolol oxide A	22567-36-8	C16773	C15H26O2	238.193	Sesquiterpenoids	239.2	55.1	+	11.5	45775	40528.5	41293.1	60610.9	42679.4	49135.5	38613.6	52793.3
	67744@[M+H]+@RANK1	Lactupicrin	65725-11-3	C09490	C23H22O7	410.137	Sesquiterpenoids	411.1	259.1	+	13.8	5986.36	5403.89	3825.23	5560.06	8315.54	3967.12	4752.67	5512.61
	53458@[M+H]+@RANK1	Valerenic acid	3569-10-6	C09743	C15H22O2	234.162	Sesquiterpenoids	235.2	161.1	+	11.24	21102.7	25442.8	39979.7	30115.6	15801	23101.1	17441.7	12659.4
	91028@[M+H]+@RANK1	beta-Costic acid	3650-43-9		C15H22O2	234.162	Sesquiterpenoids	235.2	189.2	+	8.9	25872.7	17004.1	32257.6	37367.3	30674.4	2975.06	1445.6	1930.26
	92888@[M+H]+@RANK1	Curzerene	17910-09-7		C15H20O	216.151	Sesquiterpenoids	217.2	55.1	+	2.55	82559.6	79756.4	15685.7	19319.5	13493.3	79454.2	204428	96222.2
	92870@[M+H]+@RANK1	Curcumol	4871-97-0		C15H24O2	236.178	Sesquiterpenoids	237.2	57.1	+	11.14	31882.7	7082.02	6795.84	17664	5669.61	9384.52	11614.5	26841.6
	53446@[M+H]+@RANK1	Guaiazulene	489-84-9	C09675	C15H18	198.141	Sesquiterpenoids	199.1	183.1	+	8.74	104846	73608.7	177829	196597	196796		1621
	67698@[M+H]+@RANK1	Eupatolide	6750-25-0	C09440	C15H20O3	248.141	Sesquiterpenoids	249.1	231.1	+	7.18	34855	27742.4	68717.4	59538.7	61748.3	1566.64	796.441
	45378@[M+H]+@RANK1;64112@[M+H]+@RANK1	Abscisic acid;(S)-Abscisic acid	21293-29-8	C06082;C11060	C15H20O4	264.136	Sesquiterpenoids	265.1	247.1	+	7.86	87777.7	45895	80876	104750	31333.2	982.485	1270.26	735.988
32.Steroids and steroid derivatives	2982@[M+H-H2O]+@RANK1	Ursodeoxycholic acid	128-13-2	C07880	C24H40O4	392.293	Steroids	375.3	357.3	+	11.47	12697.2	7839.02	24923.1	12351.8	12370.7	24948.9	18522.1	18772.7
	58133@[M+H]+@RANK1	Guggulsterone E&Z	95975-55-6		C22H30O3	342.219	Steroids	343.2	325.2	+	11.08	13181.3	15272.1	26976.3	27220.4	32461.9	3932.28	4700.75	1779.5
	57640@[M+H]+@RANK1	Ponasterone A	13408-56-5	C08835	C27H44O6	464.314	Steroids	465.3	81.1	+	6.19	88621.4	69299.7	2297.98	841.605	4828.69	137273	179345	120714
	44248@[M+NA]+@RANK1	Convallatoxin	508-75-8	C08858	C29H42O10	550.278	Steroids	573.3	298.1	+	12.81	4076.1	25341.8	3658.1	1001.76	8805.53	24475	6619.32	1560.05
	89700@[M+H]+@RANK1	22-Dehydroclerosterol	26315-07-1		C29H46O	410.355	Steroids	411.4	93.1	+	12.59	570830	479686	277455	291469	695252	494705	410065	433558
	41814@[M+H]+@RANK1	Estriol	50-27-1	C05141	C18H24O3	288.173	Steroids	289.2	253.2	+	5.78	36076.9	19232.6	2524.29	3303.73	6833.11	38992.2	66084.8	36443.1
	390@[M+H]+@RANK1	Testosterone	58-22-0	C00535	C19H28O2	288.209	Steroids	289.2	271.2	+	5.98	9885.95	117527	5919.12	3354.3	6777.58	18060.1	47665.8	17638.8
	41789@[M+H]+@RANK1;63313@[M+H]+@RANK1	Citrostadienol	474-40-8	C11523	C30H50O	426.386	Steroids	427.4	409.4	+	12.29	26360.3	10048.4	14955	6652.21	7155.13	11249.6	13303.1	10360.5
	71531@[M+H]+@RANK1;91189@[M+H]+@RANK1	Resibufogenin;Cinnzeylanol	465-39-4;62394-04-1	C17058	C24H32O4;C20H32O7	384.23	Steroids;Diterpenoids	385.2	367.2	+	6.83	9742.48	4355.25	7072.66	6073.29	10548.6	1564.68	2042.02	1195.37
	2789@[M+H]+@RANK1	Dihydrotestosterone	521-18-6	C03917	C19H30O2	290.225	Steroids and steroid derivatives	291.2	273.2	+	5.08	39000.2	9718.72	14561.2	5686.83	6656.99	63028	58000	9555.86
	41844@[M+H]+@RANK1	Epiandrosterone	481-29-8	C07635	C19H30O2	290.225	Steroids and steroid derivatives	291.2	273.2	+	5.17	39000.2	9718.72	14561.2	12831.3	6656.99	63028	58000	69095.8
	2797@[M+H]+@RANK1	Androsterone	53-41-8	C00523	C19H30O2	290.225	Steroids and steroid derivatives	291.2	255.2	+	5.06	12621.5		3653	2403.2	601.231		12777.7	3698
	2799@[M+H]+@RANK1	Etiocholanolone	53-42-9	C04373	C19H30O2	290.225	Steroids and steroid derivatives	291.2	255.2	+	5.07	12621.5		3653	2403.2	601.231		12777.7	9686.9
	2795@[M+H]+@RANK1	Androstenedione	63-05-8	C00280	C19H26O2	286.193	Steroids and steroid derivatives	287.2	243.2	+	6.55	554547	552687	23235.1	32164.3	62777.8	960178	1.22909e+06	628055
	5089@[M+H]+@RANK1	Deoxycorticosterone	64-85-7	C03205	C21H30O3	330.219	Steroids and steroid derivatives	331.2	97.1	+	9.61	3799.54	3624.26	3630.36	3576.63	7524.96	361.865	6167.68	1540.47
	89628@[M+H]+@RANK1	Sitostenone	1058-61-3		C29H48O	412.371	Steroids and steroid derivatives	413.4	109.1	+	13.71	13222.5	4728.52	6028.66	7303.09	20990.9	16136.2	13148.2	14209.6
	89525@[M+H]+@RANK1	Physalin A	23027-91-0		C28H30O10	526.184	Steroids and steroid derivatives	527.2	509.2	+	12.1	21193	8840.7	12426.2	11875.8	8905.21	7758.56	22639.7	8521.15
	89860@[M+H]+@RANK1	Physalin G	76045-38-0		C28H30O10	526.184	Steroids and steroid derivatives	527.2	509.2	+	12.17	21193	8840.7	12426.2	11875.8	8905.21	7758.56	22639.7	8521.15
	5481@[M+H]+@RANK1	Androstanediol	25126-76-5	C07632	C19H32O2	292.24	Steroids and steroid derivatives	293.2	275.2	+	10.57	106161	51670.5	159082	96216.5	130715	1062.53	1676	2789.22
	41800@[M+H]+@RANK1	Bufalin	465-21-4	C16922	C24H34O4	386.246	Steroids and steroid derivatives	387.3	107.1	+	5.05	175642	74226.8	149728	84122.6	181733	75726.1	93253.3	99134.1
	163@[M+H-H2O]+@RANK1	Cholesterol	57-88-5	C00187	C27H46O	386.355	Steroids and steroid derivatives	369.4	147.1	+	11.86	39660.8	6102	11355.1	16295.5	23853.9	13884.5	21307.8	20179.4
	166@[M+H-H2O]+@RANK1	Lathosterol	80-99-9	C01189	C27H46O	386.355	Steroids and steroid derivatives	369.4	95.1	+	11.8	55302.2	20277.8	27031	15946.1	8956	20467	26769.5	43397
	167@[M+H-H2O]+@RANK1	Campesterol	474-62-4	C01789	C28H48O	400.371	Steroids and steroid derivatives	383.4	147.1	+	12.18	159165	102617	143009	116659	116672	118980	145169	126883
	1670@[M+H]+@RANK1	g-Strophanthin	630-60-4	C01443	C29H44O12	584.283	Steroids and steroid derivatives	585.3	355.2	+	12.79	29463.4	2118.81	3974.05	4727.2	2747.22	4831.03	37435.8	5663.54
	168@[M+H-H2O]+@RANK1	Stigmasterol	83-48-7	C05442	C29H48O	412.371	Steroids and steroid derivatives	395.4	83.1	+	13.12	430862	265182	289987	46313.2	323695	352883	521577	26002.1
	41771@[M+H-H2O]+@RANK1	alpha-Spinasterol	481-18-5	C08840	C29H48O	412.371	Steroids and steroid derivatives	395.4	83.1	+	13.32	430862	265182	276670	46313.2	323695	352883	468947	267503
	537@[M+H]+@RANK1	Dexamethasone	50-02-2	C06945;C15643	C22H29FO5	392.2	Steroids and steroid derivatives	393.2	147.1	+	12	24969.2	8873.24	19432	15610.1	22701	7406.95	6118.95	13694.8
	89872@[M+H]+@RANK1	Physalin D	54980-22-2		C28H32O11	544.194	Steroids and steroid derivatives	545.2	527.2	+	12.1	25023.3	14097.7	23147.2	45427.1	45835.3	35904.9	14747.8	41909.3
	66838@[M+H]+@RANK1	Exemestane	107868-30-4	C08162	C20H24O2	296.178	Steroids and steroid derivatives	297.2	121.1	+	11.61	137918	99107.4	12901.4	34610.8	16014	168518	124155	229343
	67234@[M+H]+@RANK1	Helveticoside	630-64-8	C08869	C29H42O9	534.283	Steroids and steroid derivatives	535.3	499.3	+	6.5	6673.94	890.178	3792.36	16116.8	1115.29	908.548	1453.41	2256.91
	92736@[M+H]+@RANK1	Ergosterol peroxide	2061-64-5		C28H44O3	428.329	Steroids and steroid derivatives	429.3	85.1	+	13.49	5654.83	10008.3	12046.2	10273.3	16833.9	13114.1	3085.22	12412.8
	67262@[M+H]+@RANK1	Ruscogenin	472-11-7	C08909	C27H42O4	430.308	Steroids and steroid derivatives	431.3	269.2	+	12.8	5190.46	9961.41	3885.15	7853.93	2165.72	17288.7	5917.74	3674.43
	44529@[M+H]+@RANK1	Boldione	897-06-3	C20144	C19H24O2	284.178	Steroids and steroid derivatives	285.2	121.1	+	9.07	19694.8	8013.17	14263.9	6308.8	17198.3	17529	21215.1	31664.4
	24048@[M+H]+@RANK1	Dehydroepiandrosterone	53-43-0	C01227	C19H28O2	288.209	Steroids and steroid derivatives	289.2	253.2	+	5.15	222324	224007	10514.5	3303.73	13033.5	499133	503801	329412
	41861@[M+H]+@RANK1	11b-Hydroxyandrost-4-ene-3,17-dione	382-44-5	C05284	C19H26O3	302.188	Steroids and steroid derivatives	303.2	121.1	+	6.84	21748.4	8253.88	5925.58	4142.97	4803.08	20827	121431	75366.7
	41866@[M+H]+@RANK1	17a-Hydroxypregnenolone	387-79-1	C05138	C21H32O3	332.235	Steroids and steroid derivatives	333.2	297.2	+	8.34	7054.36	11150.1	18214.4	19469	18479.4	319.806	2732.93	1580.32
	67251@[M+H]+@RANK1;67256@[M+H]+@RANK1	Deltonin;Gracillin	55659-75-1;19083-00-2	C08894;C08901	C45H72O17	884.477	Steroids and steroid derivatives	885.5	723.4	+	7.13	2881.92	7861.59	11169.8	8103.55	9735.57	550.515	867.375	1731.81
	89861@[M+H]+@RANK1;93687@[M+H]+@RANK1	Physalin L;Physalin O	113146-74-0;120849-18-5		C28H32O10	528.2	Steroids and steroid derivatives	529.2	511.2	+	12.39	20472.6	12799.2	32599.7	20192.4	23563.6	30630.4	29118.6	23614
33.Triterpenoids	53798@[M+H]+@RANK1	Simiarenol	1615-94-7	C17901	C30H50O	426.386	Triterpenoids	427.4	409.4	+	12.65	32682.6	21417.3	25526.2	12999.3	16805.6	14279.6	26096.8	32925.1
	73386@[M+H]+@RANK1	Germanicol	465-02-1	C19833	C30H50O	426.386	Triterpenoids	427.4	409.4	+	12.63	32682.6	21417.3	23720.8	12999.3	9501.49	14577.5	26096.8	32925.1
	73566@[M+H-H2O]+@RANK1	Betulin	473-98-3	C08618	C30H50O2	442.381	Triterpenoids	425.4	95.1	+	12.32	124788	242784	30565.6	48513.9	26459.5	239350	315638	396543
	90306@[M+H]+@RANK1	Taraxasterone	6786-16-9		C30H48O	424.371	Triterpenoids	425.4	407.4	+	13.85	9761.03	9065.82	15761.2	15775.8	12132.9	5642.57	18048.6	9751.71
	94957@[M+H]+@RANK1	Lucidadiol	252351-95-4		C30H48O3	456.36	Triterpenoids	457.4	421.3	+	12.64	1622.49	9821.27	5620.17	3793.62	2702.18	3349.96		3243.38
	43857@[M+H]+@RANK1	Glycyrrhetinic acid	471-53-4		C30H46O4	470.34	Triterpenoids	471.3	189.2	+	9.23	4561.33	274.398	3869.46	1816.47	2827.68	715.566		229.246
	91173@[M+H]+@RANK1	Ganoderic acid F	98665-15-7		C32H42O9	570.283	Triterpenoids	571.3	553.3	+	12.97	1.43307e+07	1.17921e+07	1.76921e+07	42122.6	4.84095e+06	2.20121e+07	4.38557e+06	3.74576e+06
	71704@[M+H-H2O]+@RANK1	Alisol A	19885-10-0	C17459	C30H50O5	490.366	Triterpenoids	473.4	383.3	+	7.27	9345.01		5295.21	2681.8	5587.95	741.486		1252.85
	91172@[M+H]+@RANK1	Ganoderic acid H	98665-19-1		C32H44O9	572.299	Triterpenoids	573.3	555.3	+	11.73	24856.8	31487.8	15151.4	60728	9131.62	52194.5	40679.1	17690.4
	67197@[M+H]+@RANK1	Salannin	992-20-1	C08780	C34H44O9	596.299	Triterpenoids	597.3	147.1	+	5.97	40883.5	23800.8	23276.9	162616	21802.8	24185.6	23122.6	26579.8
	67081@[M+H]+@RANK1	Dipterocarpol	471-69-2	C08622	C30H50O2	442.381	Triterpenoids	443.4	425.4	+	12.05	11118.7	28774.5	16327.2	14741.2	5222.59	24761.9	5406.55	4652
	67196@[M+H]+@RANK1	Rutaevin	33237-37-5	C08779	C26H30O9	486.189	Triterpenoids	487.2	469.2	+	12.58	12472.7	4416.49	3669.04	13588.7	14673.8	4913.23	2803.97	4026
	67294@[M+H]+@RANK1	Ginsenoside Rg1	22427-39-0	C08946	C42H72O14	800.492	Triterpenoids	801.5	621.4	+	7.9	5363.28	782.88	4003.12	8143.73	7881.2	497.12
	67313@[M+H]+@RANK1	Esculentoside B	60820-94-2	C08968	C36H56O11	664.382	Triterpenoids	665.4	515.3	+	13.46		2711.94	1186.9	2365.5	1661.33	2744.12	363.876	1441.5
	71578@[M+H]+@RANK1	Epifriedelanol	16844-71-6	C17123	C30H52O	428.402	Triterpenoids	429.4	411.4	+	12.29	6924	24673.7	12469.3	10334.2	10154.3	29812.5	22072.5	10169.5
	91169@[M+H]+@RANK1	Ganoderal A	104700-98-3		C30H44O2	436.334	Triterpenoids	437.3	419.3	+	8.09	8123.11	1140.65	2935.55	6097.31	3788.38	1364.12	820.575	1093.4
	91247@[M+H]+@RANK1	Limonexic acid	99026-99-0		C26H30O10	502.184	Triterpenoids	503.2	485.2	+	12.55	30157.2	18198	5638.62	61204.3	11396.7	62911.7	32963	16894.3
	92637@[M+H]+@RANK1	Glycyrrhetic acid 3-O-mono-beta-D-glucuronide	34096-83-8		C36H54O10	646.372	Triterpenoids	647.4	453.3	+	14.03	1443.76		1283.69	1922.97			681.239	640.607
	92898@[M+H]+@RANK1	Jangomolide	93767-25-0		C26H28O8	468.178	Triterpenoids	469.2	451.2	+	13.79	5763.24	5491.27	2117.93	4615.94	5499.67	6209.42	2008.04	1791.56
	53784@[M+H]+@RANK1;91039@[M+H]+@RANK1	Taraxerol;Pseudotaraxasterol	127-22-0;464-98-2	C08637	C30H50O	426.386	Triterpenoids	427.4	409.4	+	12.71	29435	25328	38856.1	20922	7526.52	14279.6	21200.9	6997.51
	71705@[M+H]+@RANK1;93359@[M+H]+@RANK1;95966@[M+H]+@RANK1	Alisol B;Macrocarpal B;Macrocarpal H	18649-93-9;142698-60-0;179388-53-5	C17460	C30H48O4;C28H40O6	472.355	Triterpenoids;Sesquiterpenoids	473.333	455.333	+	10.56	5533.78	9326.38	6187.9	10229.9	4262.39	4337.88	6427.61	3945.38
34.Vitamins	214@[M]+@RANK1	Beta-Carotene	7235-40-7	C02094	C40H56	536.438	Vitamins	536.4	444.4	+	13.59	1750.01		991.938	593.027	980.294	480.031	1132.36	1448.29
	215@[M+H-H2O]+@RANK1	Vitamin A	68-26-8;11103-57-4	C00473	C20H30O	286.23	Vitamins	269.2	93.1	+	9.86	4632.25	3647.68	3375.96	2464.58	3308.82	1471.23	1801.77	580.351
	2202@[M+H]+@RANK1	Pyridoxine	65-23-6	C00314	C8H11NO3	169.074	Vitamins	170.1	134.1	+	1.55	750965	545792	680704	535440	366338	407759	817982	454220
	233@[M+H]+@RANK1	Riboflavine	83-88-5	C00255	C17H20N4O6	376.138	Vitamins	377.1	243.1	+	5.06	431361	332593	691322	584347	828173	213358	215828	85871
	241@[M+H]+@RANK1	D-Pantothenic acid	137-08-6;79-83-4	C00864;C12276	C9H17NO5	219.111	Vitamins	220.1	90.1	+	2.86	160402	152368	297344	154360	271397	76214.5	133613	63216.2
	249@[M+H]+@RANK1	Ascorbic acid	50-81-7	C00072	C6H8O6	176.032	Vitamins	177	95	+	1.13	2.24284e+06	2.41018e+06	4.29117e+06	4.09104e+06	5.76237e+06	764617	841457	811694
35.Xanthones	68103@[M+H]+@RANK1	Euxanthone	529-61-3	C10061	C13H8O4	228.042	Xanthones	229	135	+	8.37	36891.9	40780.4	89170.2	65089.3	4432.57	625.906		333.984
	91659@[M+H]+@RANK1	Beta-mangostin	20931-37-7		C25H28O6	424.189	Xanthones	425.2	69.1	+	13.21	47183.7	23590.1	42555	6134.4	43245.3	13379.3	47788.7	53408.2
	88036@[M+H]+@RANK1	9-Hydroxycalabaxanthone	35349-68-9		C24H24O6	408.157	Xanthones	409.2	55.1	+	13.29	36074.8	20307.3	19848.1	6186.98	20800.5	28213.4	34134.1	22354.6
	68115@[M+H]+@RANK1	Mangiferin	4773-96-0	C10077	C19H18O11	422.085	Xanthones	423.1	273	+	5.14	7022.11	22448.2	1217.94	1713	2477.22	26423.9	53769.1	30975.9
	68114@[M+H]+@RANK1	Lancerin	81991-99-3	C10075	C19H18O10	406.09	Xanthones	407.1	389.1	+	11.47	3422.35	6102	7104.75	2101.5	1382.69	4740.65	3275.66	4132
	44383@[M+H]+@RANK1	alpha-Mangostin	6147-11-1	C10080	C24H26O6	410.173	Xanthones	411.2	355.1	+	12.31	9786.17	16572.9	18917.9	11036.2	9412.65	10734.1	4594	8116.57
	44452@[M+H]+@RANK1	2-Hydroxyxanthone	1915-98-6		C13H8O3	212.047	Xanthones	213.1	128.1	+	7.27	301131	197778	402767	281737	428690	2087.8	3619.8	1492.68
	68121@[M+H]+@RANK1	Norlichexanthone	20716-98-7	C10087	C14H10O5	258.053	Xanthones	259.1	241.1	+	4.48	3860.01	5026.8	1366.56	3347.93	2271.42	5670.81	13251.4	7803.39
	86556@[M+H]+@RANK1	Mangostanol	184587-72-2		C24H26O7	426.168	Xanthones	427.2	355.1	+	13.32	1863.73	16801.5	41812.9	15784.1	11325.6	1778	2321.19	1101.26
	86638@[M+H]+@RANK1	1-Isomangostin hydrate	26063-95-6		C24H28O7	428.184	Xanthones	429.2	355.1	+	13.5	1644.55	1098.14	2233.82	1277.17	1441.44	671.476	1000.79	3135.91
	68118@[M+H]+@RANK1	Swertiaperennin	22172-17-4	C10083	C15H12O6	288.063	Xanthones	289.1	165	+	5.12	87109.9	63062.5	5241.33	16738	7918.02	109584	188225	134599

## Sheet: S2
Table S2. The 55 up-regulated metabolites
Class	compound name	CAS	KEGG_ID	FORMULA	EXACT_MASS	CLASS_EN	Q1	Q3	ionmode	rt	MEAN B	MEAN A	VIP	P-VALUE	Q-VALUE	FOLD CHANGE	LOG_FOLDCHANGE
Flavonoids	2',3,5,7-Tetrahydroxyflavone	480-15-9	C10036	C15H10O6	286.048	Flavonoids	287.1	121	+	6.53	0.0124353	0.00149741	1.21283	6.82447e-06	0.000180252	8.30452	3.0539
	Afzelin;Kaempferol 3-O-rhamnoside (Kaempferin)	482-39-3	C16911	C21H20O10	432.106	Flavonoids	433.1	287.1	+	5.95	5.78216e-05	1.75203e-05	1.02913	0.0229025	0.0111608	3.30026	1.72258
	Cyanidin 3-rutinoside;Biorobin	28338-59-2;17297-56-2	C08620	C27H30O15	594.158	Flavonoids	595.2	287.1	+	6.08	0.0289561	0.00716832	1.20257	0.00247952	0.00311881	4.03945	2.01416
	Delphinidin-3-O-glucoside;Isoquercitrin	6906-38-3;50986-17-9;482-35-9	C12138	C21H20O12	464.095	Flavonoids	465.1	303.1	+	6.06	0.0246316	0.000290589	1.223	0.0375699	0.0142932	84.7642	6.40538
	Dihydrorobinetin	4382-33-6		C15H12O7	304.058	Flavonoids	305.1	137	+	5.19	0.00022792	3.36564e-06	1.11811	0.00959287	0.00713078	67.7196	6.0815
	Diosmin	520-27-4	C10039	C28H32O15	608.174	Flavonoids	609.2	301.1	+	6.74	1.83961e-05	5.55643e-06	1.15246	0.0174415	0.00980566	3.31078	1.72717
	Hesperetin 7-O-glucoside	31712-49-9	C16422	C22H24O11	464.132	Flavonoids	465.1	285.1	+	6.07	9.31211e-05	1.25233e-05	1.21673	0.0169654	0.00967108	7.43581	2.89449
	Isosakuranetin	480-43-3	C05334	C16H14O5	286.084	Flavonoids	287.1	153	+	6.53	0.0159898	0.00208221	1.20178	0.00176196	0.00267114	7.67925	2.94097
	Luteolin-6-C-glucoside;Orientin	4261-42-1;28608-75-5	C01821;C10114	C21H20O11	448.101	Flavonoids	449.1	431.1	+	5.56	0.000135511	3.80182e-05	1.00459	0.0197008	0.0104085	3.56438	1.83365
	Quercetin	117-39-5	C00389	C15H10O7	302.043	Flavonoids	303	153	+	8.07	0.000671479	1.07321e-05	1.18407	0.035393	0.0138864	62.5675	5.96734
	Quercetin-7-O-beta-D-glucopyranoside	491-50-9	C12639	C21H20O12	464.095	Flavonoids	465.1	285	+	6.1	9.31211e-05	1.35905e-05	1.21889	0.0179133	0.0099354	6.85194	2.77651
	Robinetin	490-31-3	C10177	C15H10O7	302.043	Flavonoids	303	137	+	6.83	0.000155717	1.38158e-05	1.22466	0.00739832	0.00606922	11.2709	3.49453
	Astragalin	480-10-4	C12249	C21H20O11	448.101	flavonoids	449	286.9	+	6.52	0.271477	0.0380922	1.22578	5.56571e-05	0.000417017	7.12684	2.83326
	Fisetin	528-48-3	C01378	C15H12O6	288.063	flavonoids	286.9	241	+	7.03	0.000613934	0.000110594	1.18916	0.0345638	0.0137246	5.55126	2.47281
	Gallocatechin	970-73-0	C12127	C15H14O7	306.074	flavonoids	306.9	180.9	+	3.36	0.000206898	5.99227e-06	1.22512	0.0206849	0.0106529	34.5275	5.10968
	Hesperidin	520-26-3	C09755	C28H34O15	610.19	flavonoids	609	300.8	-	6.65	3.56624e-05	4.61646e-06	1.09805	0.0136387	0.00865096	7.72504	2.94954
	Isoquercitrin	482-35-9	C05623	C21H20O12	464.096	flavonoids	465.4	302.8	+	6.06	0.0246316	0.000290589	1.223	0.0375699	0.0142932	84.7642	6.40538
	Kaempferol-3-O-rutinoside	17650-84-9	C21833	C27H30O15	594.159	flavonoids	595	449	+	6.29	0.000476586	7.76268e-05	1.21081	0.00040947	0.00123101	6.13945	2.61811
	Myricetin	529-44-2	C10107	C15H10O8	318.038	flavonoids	318.9	272.9	+	7.05	2.74881e-05	6.62479e-06	1.17143	0.0057162	0.00509838	4.14928	2.05286
	Neohesperidin	13241-33-3	C09806	C28H34O15	610.19	flavonoids	609	300.8	-	6.83	2.78759e-05	4.8377e-06	1.13451	0.000152579	0.000706054	5.76222	2.52662
	Phloretin	60-82-2	C00774	C15H14O5	274.084	flavonoids	274.9	169	+	8.85	4.21012e-05	8.22518e-06	1.20471	0.00129378	0.00226477	5.11857	2.35574
	Rutin	153-18-4	C05625	C27H30O16	610.153	flavonoids	611	465	+	5.85	2.81863e-05	1.48852e-07	1.23	0.0033368	0.0036021	189.358	7.56497
	Tiliroside	20316-62-5	C17140	C30H26O13	594.137	flavonoids	595	308.8	+	7.92	0.000137901	1.51899e-05	1.19245	5.27825e-05	0.000411841	9.07842	3.18244
Alkaloids	(-)-Cinchonidine	485-71-2	C11379	C19H22N2O	294.173	Alkaloids	295.2	81.1	+	11.99	0.000735692	0.000112255	1.14563	0.00196512	0.00281551	6.55378	2.71233
	Cinchonine	118-10-5	C06528	C19H22N2O	294.173	Alkaloids	295.2	79.1	+	11.99	0.000231906	5.53957e-05	1.03461	0.0216544	0.0108819	4.18635	2.06569
	Galantamine	357-70-0	C08526	C17H21NO3	287.152	Alkaloids	288.2	213.1	+	6.53	0.000243525	3.3426e-05	1.22518	9.12394e-06	0.000209252	7.28551	2.86503
	Riddelline	23246-96-0	C10375	C18H23NO6	349.153	Alkaloids	350.2	332.1	+	13.66	1.48251e-05	6.70332e-06	1.14356	0.00519455	0.0047879	2.2116	1.14509
	4-Methyl-5-thiazoleethanol	137-00-8	C04294	C6H9NOS	143.04	Azoles	144	113	+	2.66	6.76074e-05	3.35395e-05	1.16739	0.00351865	0.00370093	2.01576	1.01132
Steroids and steroid derivatives	Estriol	50-27-1	C05141	C18H24O3	288.173	Steroids	289.2	253.2	+	5.78	2.83606e-05	7.21958e-06	1.0842	0.0110981	0.00775216	3.92829	1.9739
	Ponasterone A	13408-56-5	C08835	C27H44O6	464.314	Steroids	465.3	81.1	+	6.19	8.84103e-05	4.487e-06	1.17169	7.95352e-05	0.000471743	19.7037	4.30039
	Androstenedione	63-05-8	C00280	C19H26O2	286.193	Steroids and steroid derivatives	287.2	243.2	+	6.55	0.000562475	6.7372e-05	1.16125	0.00193696	0.00279645	8.3488	3.06157
	Dehydroepiandrosterone	53-43-0	C01227	C19H28O2	288.209	Steroids and steroid derivatives	289.2	253.2	+	5.15	0.00026867	1.46158e-05	1.18693	0.000192444	0.000795135	18.3822	4.20024
	Epiandrosterone	481-29-8	C07635	C19H30O2	290.225	Steroids and steroid derivatives	291.2	273.2	+	5.17	3.94383e-05	1.78592e-05	1.08022	0.0218861	0.010935	2.20829	1.14293
Amino acid and derivatives	Isoleucine	443-79-8	C16434;C06418	C6H13NO2	131.095	Amino acid and derivatives	132.1	86.1	+	1.8	0.000545307	0.0001611	1.11285	0.0124661	0.00825757	3.38489	1.75911
	L-Arginine	74-79-3	C00062	C6H14N4O2	174.112	Amino acid and derivatives;amino acids	175.1	70.05	+	0.6	0.0238331	0.0111884	1.10059	0.0246046	0.0115151	2.13015	1.09096
	L-Citruline;L-Citrulline	372-75-8	C00327	C6H13N3O3	175.096	Amino acid and derivatives;amino acids	176.1	70.1	+	0.66	0.0118569	0.00579178	1.2004	0.0237741	0.0113458	2.0472	1.03365
Fatty acyls	(10E,12Z)-(9S)-9-Hydroperoxyoctadeca-10,12-dienoic acid	29774-12-7	C14827	C18H32O4	312.23	Fatty Acyls	295.2	55.1	+	11.96	0.000114229	3.3633e-05	1.06448	0.00248037	0.00311925	3.39634	1.76398
	6-Aminocaproic acid	60-32-2	C02378	C6H13NO2	131.095	Fatty Acyls	132.1	41	+	1.84	0.000696189	0.000343968	1.10922	0.0136309	0.00864846	2.02399	1.0172
	Leukotriene A4	72059-45-1	C00909	C20H30O3	318.219	Fatty Acyls	319.2	301.2	+	5.57	3.30269e-05	1.66856e-06	1.08015	0.000699494	0.00164319	19.7937	4.30697
Diterpenoids	ent-17-Hydroxykaur-15-en-19-oic acid;12-Hydroxyabietic acid	35030-38-7;3484-61-5		C20H30O3	318.219	Diterpenoids	319.2	255.2	+	5.53	2.42395e-05	8.14124e-06	1.00006	0.0241557	0.0114244	2.97737	1.57404
	Kaurenoic acid	6730-83-2	C11874	C20H30O2	302.225	Diterpenoids	303.2	257.2	+	5.9	0.000539822	3.95914e-05	1.20046	0.000177411	0.000763879	13.6348	3.76922
	Rubusoside	64849-39-4		C32H50O13	642.325	Diterpenoids	643.3	319.2	+	4.92	0.0304579	0.00554037	1.21317	1.2384e-05	0.000239337	5.49745	2.45876
Others	Palmitoylethanolamide	544-31-0	C16512	C18H37NO2	299.282	Carboximidic acids and derivatives	300.3	62.1	+	12.61	0.000348434	1.76872e-05	1.0153	0.00032574	0.00107336	19.6997	4.3001
	Asebogenin	520-42-3	C09471	C16H16O5	288.1	Chalcones	289.1	139	+	9.07	9.44858e-06	2.36807e-06	1.18763	0.0427828	0.0152872	3.98998	1.99638
	Syringaresinol-di-O-glucoside	66791-77-3	C10543	C34H46O18	742.268	Lignans	743.3	563.2	+	11.16	1.01133e-05	1.48852e-07	1.22916	0.0033641	0.00361727	67.9415	6.08622
	13-HPODE;13-L-Hydroperoxylinoleic acid	33964-75-9	C04717	C18H32O4	312.23	Lipids	295.2	55.1	+	11.98	0.000114229	3.3633e-05	1.06448	0.00248037	0.00311925	3.39634	1.76398
	Zeranol	26538-44-3	C14752	C18H26O5	322.178	Macrolides and analogues	323.2	305.2	+	11.85	6.36259e-06	5.52993e-07	1.08257	0.0253936	0.01167	11.5057	3.52428
	5'-Deoxyadenosine	4754-39-6	C05198	C10H13N5O3	251.102	Nucleotide and its derivates	252.1	136.1	+	2.41	0.00104436	8.02827e-05	1.15623	0.00206605	0.0028815	13.0085	3.70138
	Cordycepin	73-03-0	C08431	C10H13N5O3	251.102	Nucleotide and its derivates	252.1	136.1	+	2.35	0.00104436	8.02827e-05	1.15623	0.00206605	0.0028815	13.0085	3.70138
	6-Gingerol; 6-Gingerol;[6]-Gingerol;Gingerol	58253-27-3;23513-14-6	C10462	C17H26O4	294.183	Phenols	295.2	151.1	+	11.99	0.000107389	5.42248e-05	1.02566	0.0172193	0.00974331	1.98044	0.985823
	Sesamol	533-31-3	C10832	C7H6O3	138.032	Phenols	139	111	+	3.34	1.87526e-05	7.51412e-06	1.2237	0.000252117	0.000928487	2.49565	1.31941
	Shikonin	517-88-4	C10292	C16H16O5	288.1	Quinones	289.1	271.1	+	5.14	0.00107028	9.00474e-05	1.22142	3.64323e-05	0.000371751	11.8857	3.57116
	Betulin	473-98-3	C08618	C30H50O2	442.381	Triterpenoids	425.4	95.1	+	12.32	0.000198846	5.74104e-05	1.11185	0.0333145	0.0134735	3.46359	1.79227
	Mangiferin	4773-96-0	C10077	C19H18O11	422.085	Xanthones	423.1	273	+	5.14	2.23334e-05	3.04351e-06	1.16627	0.00816356	0.00646349	7.33805	2.8754
	Swertiaperennin	22172-17-4	C10083	C15H12O6	288.063	Xanthones	289.1	165	+	5.12	8.77944e-05	1.66948e-05	1.10997	0.00529857	0.00485146	5.25878	2.39473

## Sheet: S3
Table S3. The 55 down-regulated metabolites
Class	compound name	CAS	KEGG_ID	FORMULA	EXACT_MASS	CLASS_EN	Q1	Q3	ionmode	rt	MEAN B	MEAN A	VIP	P-VALUE	Q-VALUE	FOLD CHANGE	LOG_FOLDCHANGE
Flavonoids	Daidzein	486-66-8	C10208	C15H10O4	254.058	Flavonoids	255.1	91.1	+	8.5	1.05192e-06	0.00101217	1.2206	0.0117567	0.00800218	0.00103927	-9.91021
	Resokaempferol	2034-65-3	C10037	C15H10O5	270.053	Flavonoids	271.1	105	+	8.79	1.46301e-06	0.000220875	1.22332	0.00372761	0.00382883	0.00662367	-7.23815
	7,8-Dihydroxyflavone	38183-03-8		C15H10O4	254.058	Flavonoids	255.1	129	+	7.38	6.89623e-07	8.00277e-05	1.21053	0.0413185	0.0150022	0.0086173	-6.85855
	Glucoliquiritin	93446-18-5		C27H32O14	580.179	Flavonoids	581.2	401.1	+	5.07	3.55358e-06	0.000377779	1.19604	0.0493971	0.0165732	0.00940651	-6.73212
	Theaflavin	4670-05-7		C29H24O12	564.127	Flavonoids	565.1	139	+	7.61	6.46077e-07	3.27511e-05	1.18424	0.0207501	0.0106686	0.0197269	-5.66369
	Liquiritin	551-15-5	C16989	C21H22O9	418.126	Flavonoids	419.1	239.1	+	5.73	7.28332e-07	2.23489e-05	1.10786	0.0302749	0.0128217	0.0325891	-4.93947
	6,7,4'-Trihydroxyisoflavone	17817-31-1	C14314	C15H10O5	270.053	Flavonoids	271.1	105	+	10.76	1.51479e-06	4.4851e-05	1.21766	0.0392151	0.0145846	0.0337738	-4.88795
	Genistein	446-72-0	C06563	C15H10O5	270.053	Flavonoids	271.1	91.1	+	9.09	1.87303e-06	4.93929e-05	1.20504	1.5294e-05	0.000259179	0.0379211	-4.72085
	2'-Hydroxydihydrodaidzein;Butin	492-14-8	C03567;C09614	C15H12O5	272.068	Isoflavonoids;Flavonoids	273.1	121	+	8.83	7.74844e-06	0.00108083	1.21062	0.00524929	0.00482145	0.00716896	-7.12402
Alkaloids	Hypaphorine	487-58-1	C09213	C14H18N2O2	246.137	Alkaloids	247.1	130.1	+	8.37	4.94776e-07	0.000367944	1.22926	0.00589771	0.00520971	0.00134471	-9.53849
	indolin-2-one	59-48-3	C12312	C8H7NO	133.053	Alkaloids	134.1	77	+	5.67	3.80258e-06	0.00247883	1.22642	0.0159063	0.00935783	0.00153402	-9.34846
	11-Hydroxycanthin-6-one	75969-83-4	C09212	C14H8N2O2	236.059	Alkaloids	237.1	209.1	+	8.8	1.00096e-06	0.000196268	1.20952	0.0172317	0.0097468	0.00509998	-7.61529
	(-)-Anonaine	1862-41-5	C09339	C17H15NO2	265.11	Alkaloids	266.1	192.1	+	7.42	5.01228e-07	8.80585e-05	1.18212	0.00429494	0.00421578	0.00569199	-7.45685
	Pilocarpine	92-13-7	C07474	C11H16N2O2	208.121	Alkaloids	209.1	95.1	+	5.04	6.12999e-06	0.000838674	1.21476	0.0466986	0.016068	0.00730915	-7.09608
	Sparteine	90-39-1	C10783	C15H26N2	234.21	Alkaloids	235.2	219.2	+	8.06	5.96713e-07	6.56012e-05	1.15605	0.0312878	0.0130456	0.00909607	-6.78054
	Ajmalicine	483-04-5	C09024	C21H24N2O3	352.179	Alkaloids	353.2	144.1	+	7.62	1.30093e-07	6.41662e-06	1.19266	0.00650343	0.00557042	0.0202744	-5.6242
Coumarins	Xanthyletin	553-19-5	C09317	C14H12O3	228.079	Coumarins	229.1	175	+	8.37	5.63897e-08	2.9206e-05	1.22897	0.03528	0.0138646	0.00193076	-9.01662
	Isobergapten	482-48-4	C18082	C12H8O4	216.042	Coumarins	217	202	+	9.94	8.50316e-07	7.96444e-05	1.19808	0.0493173	0.0165586	0.0106764	-6.54943
	Decursinol	23458-02-8	C09259	C14H14O4	246.089	Coumarins	247.1	175	+	7.99	3.08323e-07	1.83361e-05	1.16454	0.0391445	0.0145723	0.0168151	-5.8941
	Bergapten	484-20-8	C01557	C12H8O4	216.042	Coumarins	217	202	+	11.24	1.5465e-06	4.81967e-05	1.21427	5.15784e-05	0.000409544	0.0320873	-4.96185
	Trioxsalen	3902-71-4	C09314	C14H12O3	228.079	Coumarins	229.1	141.1	+	11.65	3.06782e-06	9.34671e-05	1.21915	0.0313314	0.0130551	0.0328225	-4.92917
Sesquiterpenoids	Guaiazulene	489-84-9	C09675	C15H18	198.141	Sesquiterpenoids	199.1	183.1	+	8.74	3.3282e-07	0.00031211	1.19675	0.0147716	0.00900058	0.00106636	-9.8731
	Eupatolide	6750-25-0	C09440	C15H20O3	248.141	Sesquiterpenoids	249.1	231.1	+	7.18	4.77722e-07	0.000102474	1.18719	0.00413031	0.00410566	0.00466191	-7.74486
	Linderalactone	728-61-0	C17425	C15H16O3	244.11	Sesquiterpenoids	245.1	199.1	+	8.74	7.554e-07	5.44372e-05	1.21013	0.019421	0.0103367	0.0138765	-6.17121
	Alpha-Santonin	481-06-1	C02206	C15H18O3	246.126	Sesquiterpenoids	247.1	173.1	+	7.87	4.57206e-06	0.00028507	1.22968	0.00254511	0.00315224	0.0160384	-5.96233
	beta-Costic acid	3650-43-9		C15H22O2	234.162	Sesquiterpenoids	235.2	189.2	+	8.9	1.3121e-06	5.44715e-05	1.21959	0.0122363	0.00817634	0.0240878	-5.37555
Organooxygen compounds	Raffinose	512-69-6	C00492	C18H32O16	504.169	Organooxygen compounds	503.2	89	-	1.31	1.21635e-05	0.000403951	1.22283	0.0321324	0.0132271	0.0301113	-5.05355
	Maltotriose	1109-28-0	C01835	C18H32O16	504.169	Organooxygen compounds	527.2	365.1	+	1.23	3.11251e-05	0.000801389	1.18304	0.000129551	0.00064413	0.038839	-4.68635
	Stachyose	10094-58-3;470-55-3	C01613	C24H42O21	666.222	Organooxygen compounds	689.2	527.2	+	0.73	6.85047e-06	0.000170237	1.2229	0.0298132	0.0127173	0.0402408	-4.6352
Phenols	Acetovanillone	498-02-2	C11380	C9H10O3	166.063	Phenols	167.1	43	+	5.24	2.69041e-06	0.00262046	1.22941	0.0340585	0.0136242	0.0010267	-9.92778
	Ethyl gallate	831-61-8		C9H10O5	198.053	Phenols	199.1	153	+	8.86	2.25526e-06	9.07662e-05	1.21137	0.00337506	0.00362333	0.024847	-5.33079
	alpha-Hexylcinnamaldehyde	101-86-0		C15H20O	216.151	Phenols	217.2	91.1	+	8.71	1.10664e-06	4.04422e-05	1.19547	4.39515e-05	0.000392872	0.0273636	-5.1916
Phenylpropanoids	Dihydroconiferyl alcohol	2305-13-7	C10448	C10H14O3	182.094	Phenylpropanoids	183.1	165.1	+	7.99	1.6329e-06	0.000462146	1.22172	0.0186769	0.0101405	0.0035333	-8.14477
	Syringin	118-34-3	C01533	C17H24O9	372.142	Phenylpropanoids	373.1	193.1	+	4.61	2.40875e-06	0.000224655	1.22109	0.0331802	0.0134459	0.010722	-6.54328
	Rosmarinic acid	537-15-5;20283-92-5	C01850	C18H16O8	360.085	Phenylpropanoids	361.1	163	+	6.99	6.7046e-07	2.34295e-05	1.1795	0.0147667	0.00899911	0.0286161	-5.12703
Carbohydrates	L-Gulose	6027-89-0	C15923	C6H12O6	180.063	Carbohydrates	203.1	81.1	+	8.71	8.69203e-07	2.26055e-05	1.17971	0.000371372	0.00115932	0.0384509	-4.70084
	Maltotetraose	34612-38-9	C02052	C24H42O21	666.222	Carbohydrates	689.2	527.2	+	0.64	6.85047e-06	0.000170237	1.2229	0.0298132	0.0127173	0.0402408	-4.6352
Benzene and substituted derivatives	2-Biphenylol	90-43-7	C02499	C12H10O	170.073	Benzene and substituted derivatives	171.1	152.1	+	8.73	7.81967e-07	0.000102473	1.22607	0.00891859	0.00682645	0.00763097	-7.03392
Amino acid and derivatives	Acetyl tryptophan	2280-01-5	C03137	C13H14N2O3	246.1	Amino acid and derivatives	247.1	130.1	+	7.97	7.96961e-07	0.000250711	1.22408	0.0154395	0.00921328	0.0031788	-8.2973
Others	Glucofrangulin B	14062-59-0	C16803	C26H28O14	564.148	Anthraquinones	565.2	385.1	+	5.69	1.09952e-06	0.00201748	1.22744	0.0211057	0.0107537	0.000544998	-10.8415
	Cascaroside A	53823-08-8	C10307	C27H32O14	580.179	Anthraquinones	581.2	401.1	+	5.05	3.55358e-06	0.000377779	1.19604	0.0493971	0.0165732	0.00940651	-6.73212
	2-Hydroxy-6-oxo-6-(2-carboxyphenyl)-hexa-2,4-dienoate		C16264	C13H10O6	262.048	Carboxylic acids and derivatives	263.1	171	+	8.73	4.24225e-07	1.18543e-05	1.13761	0.0223539	0.0110403	0.0357867	-4.80443
	Dulcoside A	64432-06-0		C38H60O17	788.383	Diterpenoids	811.4	649.3	+	7.54	2.42837e-07	1.39359e-05	1.15978	0.0439602	0.0155282	0.0174252	-5.84268
	Chamazulene	529-05-5	C09633	C14H16	184.125	lipids	185.1	157.1	+	8.74	2.91987e-06	0.000106924	1.22282	0.00409227	0.00407981	0.0273079	-5.19454
	1-Naphthol	90-15-3	C11714	C10H8O	144.058	Naphthalenes	145.1	127.1	+	8.74	2.08162e-06	9.16763e-05	1.22841	0.0121107	0.00813136	0.0227062	-5.46077
	Pseudouridine	1445-07-4	C02067	C9H12N2O6	244.07	Nucleotide and its derivates	245.1	184.1	+	8.73	5.63897e-08	2.92615e-05	1.23016	0.00919522	0.00695347	0.0019271	-9.01935
	5'-S-Methyl-5'-thioadenosine	2457-80-9	C00170	C11H15N5O3S	297.09	Nucleotide and its derivates	298.1	136.1	+	3.99	8.68422e-06	0.00315995	1.22786	0.00321287	0.00353173	0.00274822	-8.50729
	Lactaroviolin	85-33-6	C09696	C15H14O	210.104	Prenol lipids	211.1	193.1	+	10.51	1.13997e-06	0.000165278	1.14517	0.0392493	0.0145905	0.0068973	-7.17975
	Folinic acid	58-05-9	C03479	C20H23N7O7	473.166	Pteridines and derivatives	474.2	327.1	+	5.94	2.51452e-06	7.06794e-05	1.21518	0.0443605	0.0156089	0.0355764	-4.81293
	Isoarnebin I;Dimethylacrylshikonin	5162-01-6;24502-79-2	C10293;C17415	C21H22O6	370.142	Quinones	371.1	55.1	+	7.77	3.43887e-07	1.99808e-05	1.22876	0.000835957	0.00178074	0.0172109	-5.86054
	Primin	15121-94-5	C10390	C12H16O3	208.11	Quinones	209.1	43.1	+	5.17	1.34175e-05	0.000606625	1.21825	0.0367348	0.0141401	0.0221183	-5.49861
	Plumbagin	481-42-5	C10387	C11H8O3	188.047	Quinones	189.1	41	+	8.73	5.76853e-07	1.63707e-05	1.11443	0.000478541	0.00134855	0.0352369	-4.82677
	Androstanediol	25126-76-5	C07632	C19H32O2	292.24	Steroids and steroid derivatives	293.2	275.2	+	10.57	1.1766e-06	0.000206137	1.21992	0.0125157	0.00827492	0.00570784	-7.45284
	17a-Hydroxypregnenolone	387-79-1	C05138	C21H32O3	332.235	Steroids and steroid derivatives	333.2	297.2	+	8.34	9.32691e-07	3.0553e-05	1.16376	0.010085	0.00734203	0.030527	-5.03377
	2-Hydroxyxanthone	1915-98-6		C13H8O3	212.047	Xanthones	213.1	128.1	+	7.27	1.42439e-06	0.000603927	1.22663	0.0251764	0.0116279	0.00235854	-8.72789

## Sheet: S4
Table S4. Differentially expressed metabolites annotated in KEGG database
KEGG pathway	Compound
dct01100 Metabolic pathways - Dendrobium catenatum(111)	cpd:C18218 16-Hydroxypalmitate; cpd:C16264 2-Hydroxy-6-oxo-6-(2-carboxyphenyl)-hexa-2,4-dienoate; cpd:C14827 9(S)-HPODE; cpd:C14773 8,9-DHET; cpd:C11874 Kaur-16-en-18-oic acid; cpd:C10497 Feruloylputrescine; cpd:C10164 Picolinic acid; cpd:C09629 beta-Caryophyllene; cpd:C09024 Ajmalicine; cpd:C08601 Lutein; cpd:C07084 Styrene-cis-2,3-dihydrodiol; cpd:C06728 3-Ethylcatechol; cpd:C06677 Toluene-4-su…
dct01110 Biosynthesis of secondary metabolites - Dendrobium catenatum(79)	cpd:C21833 Kaempferol-3-O-rutinoside; cpd:C17742 Demethoxycurcumin; cpd:C16308 Traumatic acid; cpd:C15769 HBOA; cpd:C14314 4',6,7-Trihydroxyisoflavone; cpd:C12312 Indolin-2-one; cpd:C12249 Kaempferol 3-O-glucoside; cpd:C12128 (-)-Epiafzelechin; cpd:C12127 (+)-Gallocatechin; cpd:C11874 Kaur-16-en-18-oic acid; cpd:C11512 Methyl jasmonate; cpd:C10783 (-)-Sparteine; cpd:C10462 [6]-Gingerol; cpd:C1020…
dct00941 Flavonoid biosynthesis - Dendrobium catenatum(15)	cpd:C16422 Hesperetin 7-O-glucoside; cpd:C12128 (-)-Epiafzelechin; cpd:C12127 (+)-Gallocatechin; cpd:C10107 Myricetin; cpd:C10044 Galangin; cpd:C09806 Neohesperidin; cpd:C09751 Garbanzol; cpd:C09614 Butin; cpd:C08650 Isoliquiritigenin; cpd:C06561 Naringenin chalcone; cpd:C05334 Isosakuranetin; cpd:C01617 Taxifolin; cpd:C01378 Fustin; cpd:C00774 Phloretin; cpd:C00389 Quercetin
dct01230 Biosynthesis of amino acids - Dendrobium catenatum(14)	cpd:C04411 (2R,3S)-3-Isopropylmalate; cpd:C04076 L-2-Aminoadipate 6-semialdehyde; cpd:C00944 3-Dehydroquinate; cpd:C00327 L-Citrulline; cpd:C00263 L-Homoserine; cpd:C00188 L-Threonine; cpd:C00183 L-Valine; cpd:C00152 L-Asparagine; cpd:C00108 Anthranilate; cpd:C00065 L-Serine; cpd:C00062 L-Arginine; cpd:C00049 L-Aspartate; cpd:C00041 L-Alanine; cpd:C00019 S-Adenosyl-L-methionine
dct02010 ABC transporters - Dendrobium catenatum(11)	cpd:C01835 Maltotriose; cpd:C01157 Hydroxyproline; cpd:C00492 Raffinose; cpd:C00255 Riboflavin; cpd:C00188 L-Threonine; cpd:C00183 L-Valine; cpd:C00065 L-Serine; cpd:C00062 L-Arginine; cpd:C00049 L-Aspartate; cpd:C00041 L-Alanine; cpd:C00009 Orthophosphate
dct00380 Tryptophan metabolism - Dendrobium catenatum(9)	cpd:C10164 Picolinic acid; cpd:C05653 Formylanthranilate; cpd:C03824 2-Aminomuconate semialdehyde; cpd:C02700 L-Formylkynurenine; cpd:C02470 Xanthurenic acid; cpd:C00954 Indole-3-acetate; cpd:C00463 Indole; cpd:C00328 L-Kynurenine; cpd:C00108 Anthranilate
dct00944 Flavone and flavonol biosynthesis - Dendrobium catenatum(8)	cpd:C21833 Kaempferol-3-O-rutinoside; cpd:C16911 Afzelin; cpd:C12630 Scolymoside; cpd:C12249 Kaempferol 3-O-glucoside; cpd:C10107 Myricetin; cpd:C05625 Rutin; cpd:C05623 Quercetin 3-O-glucoside; cpd:C00389 Quercetin
dct00260 Glycine, serine and threonine metabolism - Dendrobium catenatum(7)	cpd:C00740 D-Serine; cpd:C00576 Betaine aldehyde; cpd:C00263 L-Homoserine; cpd:C00258 D-Glycerate; cpd:C00188 L-Threonine; cpd:C00065 L-Serine; cpd:C00049 L-Aspartate
dct00940 Phenylpropanoid biosynthesis - Dendrobium catenatum(7)	cpd:C02666 Coniferyl aldehyde; cpd:C01533 Syringin; cpd:C01527 Scopolin; cpd:C01494 Ferulate; cpd:C01197 Caffeate; cpd:C00903 Cinnamaldehyde; cpd:C00761 Coniferin
dct00970 Aminoacyl-tRNA biosynthesis - Dendrobium catenatum(7)	cpd:C00188 L-Threonine; cpd:C00183 L-Valine; cpd:C00152 L-Asparagine; cpd:C00065 L-Serine; cpd:C00062 L-Arginine; cpd:C00049 L-Aspartate; cpd:C00041 L-Alanine
dct00270 Cysteine and methionine metabolism - Dendrobium catenatum(6)	cpd:C00263 L-Homoserine; cpd:C00170 5'-Methylthioadenosine; cpd:C00065 L-Serine; cpd:C00049 L-Aspartate; cpd:C00041 L-Alanine; cpd:C00019 S-Adenosyl-L-methionine
dct00330 Arginine and proline metabolism - Dendrobium catenatum(6)	cpd:C10497 Feruloylputrescine; cpd:C01157 Hydroxyproline; cpd:C01035 4-Guanidinobutanoate; cpd:C00431 5-Aminopentanoate; cpd:C00062 L-Arginine; cpd:C00019 S-Adenosyl-L-methionine
dct01200 Carbon metabolism - Dendrobium catenatum(6)	cpd:C00440 5-Methyltetrahydrofolate; cpd:C00267 alpha-D-Glucose; cpd:C00258 D-Glycerate; cpd:C00065 L-Serine; cpd:C00049 L-Aspartate; cpd:C00041 L-Alanine
dct00052 Galactose metabolism - Dendrobium catenatum(5)	cpd:C01613 Stachyose; cpd:C00795 D-Tagatose; cpd:C00492 Raffinose; cpd:C00267 alpha-D-Glucose; cpd:C00103 D-Glucose 1-phosphate
dct00261 Monobactam biosynthesis - Dendrobium catenatum(5)	cpd:C00188 L-Threonine; cpd:C00065 L-Serine; cpd:C00062 L-Arginine; cpd:C00049 L-Aspartate; cpd:C00019 S-Adenosyl-L-methionine
dct00460 Cyanoamino acid metabolism - Dendrobium catenatum(5)	cpd:C01401 Alanine; cpd:C00183 L-Valine; cpd:C00152 L-Asparagine; cpd:C00065 L-Serine; cpd:C00049 L-Aspartate
dct00590 Arachidonic acid metabolism - Dendrobium catenatum(5)	cpd:C14778 16(R)-HETE; cpd:C14773 8,9-DHET; cpd:C05356 5(S)-HPETE; cpd:C00909 Leukotriene A4; cpd:C00219 Arachidonate
dct00760 Nicotinate and nicotinamide metabolism - Dendrobium catenatum(5)	cpd:C05843 N1-Methyl-4-pyridone-5-carboxamide; cpd:C01004 N-Methylnicotinate; cpd:C00455 Nicotinamide D-ribonucleotide; cpd:C00253 Nicotinate; cpd:C00049 L-Aspartate
dct00770 Pantothenate and CoA biosynthesis - Dendrobium catenatum(5)	cpd:C00864 Pantothenate; cpd:C00183 L-Valine; cpd:C00106 Uracil; cpd:C00099 beta-Alanine; cpd:C00049 L-Aspartate
dct00902 Monoterpenoid biosynthesis - Dendrobium catenatum(5)	cpd:C09844 1,8-Cineole; cpd:C06307 (-)-beta-Pinene; cpd:C06099 d-Limonene; cpd:C02452 Perillyl alcohol; cpd:C00521 (-)-Limonene
dct00903 Limonene and pinene degradation - Dendrobium catenatum(5)	cpd:C09880 alpha-Pinene; cpd:C07271 Limonene-1,2-epoxide; cpd:C06099 d-Limonene; cpd:C02452 Perillyl alcohol; cpd:C00521 (-)-Limonene
dct00960 Tropane, piperidine and pyridine alkaloid biosynthesis - Dendrobium catenatum(5)	cpd:C10783 (-)-Sparteine; cpd:C05607 Phenyllactate; cpd:C04076 L-2-Aminoadipate 6-semialdehyde; cpd:C00408 L-Pipecolate; cpd:C00253 Nicotinate
dct00250 Alanine, aspartate and glutamate metabolism - Dendrobium catenatum(4)	cpd:C00402 D-Aspartate; cpd:C00152 L-Asparagine; cpd:C00049 L-Aspartate; cpd:C00041 L-Alanine
dct00310 Lysine degradation - Dendrobium catenatum(4)	cpd:C05548 6-Acetamido-2-oxohexanoate; cpd:C04076 L-2-Aminoadipate 6-semialdehyde; cpd:C00431 5-Aminopentanoate; cpd:C00408 L-Pipecolate
dct00360 Phenylalanine metabolism - Dendrobium catenatum(4)	cpd:C05852 2-Hydroxyphenylacetate; cpd:C05607 Phenyllactate; cpd:C05598 Phenylacetylglycine; cpd:C02763 2-Hydroxy-3-phenylpropenoate
dct00400 Phenylalanine, tyrosine and tryptophan biosynthesis - Dendrobium catenatum(4)	cpd:C00944 3-Dehydroquinate; cpd:C00587 3-Hydroxybenzoate; cpd:C00463 Indole; cpd:C00108 Anthranilate
dct00410 beta-Alanine metabolism - Dendrobium catenatum(4)	cpd:C00864 Pantothenate; cpd:C00106 Uracil; cpd:C00099 beta-Alanine; cpd:C00049 L-Aspartate
dct00591 Linoleic acid metabolism - Dendrobium catenatum(4)	cpd:C14829 12,13-DHOME; cpd:C14827 9(S)-HPODE; cpd:C04717 (9Z,11E)-(13S)-13-Hydroperoxyoctadeca-9,11-dienoic acid; cpd:C00219 Arachidonate
dct00908 Zeatin biosynthesis - Dendrobium catenatum(4)	cpd:C02029 Dihydrozeatin; cpd:C00170 5'-Methylthioadenosine; cpd:C00020 AMP; cpd:C00019 S-Adenosyl-L-methionine
dct00950 Isoquinoline alkaloid biosynthesis - Dendrobium catenatum(4)	cpd:C08526 Galanthamine; cpd:C05189 Protopine; cpd:C02134 Allocryptopine; cpd:C02106 (S)-Scoulerine
dct01210 2-Oxocarboxylic acid metabolism - Dendrobium catenatum(4)	cpd:C04411 (2R,3S)-3-Isopropylmalate; cpd:C00417 cis-Aconitate; cpd:C00183 L-Valine; cpd:C00049 L-Aspartate
dct00073 Cutin, suberine and wax biosynthesis - Dendrobium catenatum(3)	cpd:C18218 16-Hydroxypalmitate; cpd:C00712 (9Z)-Octadecenoic acid; cpd:C00249 Hexadecanoic acid
dct00220 Arginine biosynthesis - Dendrobium catenatum(3)	cpd:C00327 L-Citrulline; cpd:C00062 L-Arginine; cpd:C00049 L-Aspartate
dct00240 Pyrimidine metabolism - Dendrobium catenatum(3)	cpd:C02067 Pseudouridine; cpd:C00106 Uracil; cpd:C00099 beta-Alanine
dct00290 Valine, leucine and isoleucine biosynthesis - Dendrobium catenatum(3)	cpd:C04411 (2R,3S)-3-Isopropylmalate; cpd:C00188 L-Threonine; cpd:C00183 L-Valine
dct00300 Lysine biosynthesis - Dendrobium catenatum(3)	cpd:C04076 L-2-Aminoadipate 6-semialdehyde; cpd:C00263 L-Homoserine; cpd:C00049 L-Aspartate
dct00350 Tyrosine metabolism - Dendrobium catenatum(3)	cpd:C05578 5,6-Dihydroxyindole; cpd:C05350 2-Hydroxy-3-(4-hydroxyphenyl)propenoate; cpd:C01850 Rosmarinate
dct00430 Taurine and hypotaurine metabolism - Dendrobium catenatum(3)	cpd:C05123 2-Hydroxyethanesulfonate; cpd:C00519 Hypotaurine; cpd:C00041 L-Alanine
dct00592 alpha-Linolenic acid metabolism - Dendrobium catenatum(3)	cpd:C16308 Traumatic acid; cpd:C11512 Methyl jasmonate; cpd:C04785 13(S)-HPOT
dct00630 Glyoxylate and dicarboxylate metabolism - Dendrobium catenatum(3)	cpd:C00417 cis-Aconitate; cpd:C00258 D-Glycerate; cpd:C00065 L-Serine
dct00942 Anthocyanin biosynthesis - Dendrobium catenatum(3)	cpd:C12141 Peonidin 3-O-glucoside; cpd:C12138 Delphinidin 3-O-glucoside; cpd:C08620 Cyanidin 3-O-rutinoside
dct00998 Biosynthesis of secondary metabolites - other antibiotics - Dendrobium catenatum(3)	cpd:C00108 Anthranilate; cpd:C00065 L-Serine; cpd:C00062 L-Arginine
dct01040 Biosynthesis of unsaturated fatty acids - Dendrobium catenatum(3)	cpd:C00712 (9Z)-Octadecenoic acid; cpd:C00249 Hexadecanoic acid; cpd:C00219 Arachidonate
dct01502 Vancomycin resistance - Dendrobium catenatum(3)	cpd:C00740 D-Serine; cpd:C00065 L-Serine; cpd:C00041 L-Alanine
dct00010 Glycolysis / Gluconeogenesis - Dendrobium catenatum(2)	cpd:C00267 alpha-D-Glucose; cpd:C00103 D-Glucose 1-phosphate
dct00040 Pentose and glucuronate interconversions - Dendrobium catenatum(2)	cpd:C03033 beta-D-Glucuronoside; cpd:C00103 D-Glucose 1-phosphate
dct00053 Ascorbate and aldarate metabolism - Dendrobium catenatum(2)	cpd:C15923 L-Gulose; cpd:C00072 Ascorbate
dct00061 Fatty acid biosynthesis - Dendrobium catenatum(2)	cpd:C00712 (9Z)-Octadecenoic acid; cpd:C00249 Hexadecanoic acid
dct00130 Ubiquinone and other terpenoid-quinone biosynthesis - Dendrobium catenatum(2)	cpd:C02477 alpha-Tocopherol; cpd:C02059 Phylloquinone
dct00340 Histidine metabolism - Dendrobium catenatum(2)	cpd:C01152 N(pi)-Methyl-L-histidine; cpd:C00049 L-Aspartate
dct00520 Amino sugar and nucleotide sugar metabolism - Dendrobium catenatum(2)	cpd:C00267 alpha-D-Glucose; cpd:C00103 D-Glucose 1-phosphate
dct00561 Glycerolipid metabolism - Dendrobium catenatum(2)	cpd:C00258 D-Glycerate; cpd:C00103 D-Glucose 1-phosphate
dct00640 Propanoate metabolism - Dendrobium catenatum(2)	cpd:C05984 2-Hydroxybutanoic acid; cpd:C00099 beta-Alanine
dct00670 One carbon pool by folate - Dendrobium catenatum(2)	cpd:C03479 Folinic acid; cpd:C00440 5-Methyltetrahydrofolate
dct00710 Carbon fixation in photosynthetic organisms - Dendrobium catenatum(2)	cpd:C00049 L-Aspartate; cpd:C00041 L-Alanine
dct00909 Sesquiterpenoid and triterpenoid biosynthesis - Dendrobium catenatum(2)	cpd:C09629 beta-Caryophyllene; cpd:C09382 Costunolide
dct00920 Sulfur metabolism - Dendrobium catenatum(2)	cpd:C00263 L-Homoserine; cpd:C00065 L-Serine
dct00945 Stilbenoid, diarylheptanoid and gingerol biosynthesis - Dendrobium catenatum(2)	cpd:C17742 Demethoxycurcumin; cpd:C10462 [6]-Gingerol
dct00999 Biosynthesis of secondary metabolites - unclassified - Dendrobium catenatum(2)	cpd:C17055 Picrocrocin; cpd:C00065 L-Serine
dct04075 Plant hormone signal transduction - Dendrobium catenatum(2)	cpd:C02029 Dihydrozeatin; cpd:C00954 Indole-3-acetate
dct04122 Sulfur relay system - Dendrobium catenatum(2)	cpd:C00041 L-Alanine; cpd:C00019 S-Adenosyl-L-methionine
